# Supplementary material for: Causal inference of sex hormone-binding globulin on venous thromboembolism: evidence from Mendelian randomisation
Source: Thromb J. 2023 Oct 25;21:109. doi: 10.1186/s12959-023-00553-9 (PMC10599068; doi:10.1186/s12959-023-00553-9)
Supplement: Supplementary file 1 — Supplementary Material 1 [file 12959_2023_553_MOESM1_ESM.xlsx]

## Sheet: Sheet1
Supplementary Table S1: Genetic instrumental variables (IVs) used in primary and replicative two-sample MR analyses.
Exposure	Outcome	SNP	effect_allele	other_allele	beta.exposure	pval.exposure	beta.outcome	pval.outcome	F
SHBG	VTE	rs10002832	G	A	0.00713503	4e-08	0.0101619	0.540178	17.0592
SHBG	VTE	rs1003009	C	T	0.0101111	1.59993e-11	0.0612114	0.00337559	23.2356
SHBG	VTE	rs10210970	T	C	-0.00928491	7.89951e-15	-0.0225323	0.119994	15.936
SHBG	VTE	rs10278546	C	A	0.0155847	2.70023e-52	0.0171385	0.209821	11.355
SHBG	VTE	rs10811662	A	G	0.00712583	1.09999e-10	0.012976	0.418791	12.7468
SHBG	VTE	rs11002762	C	G	-0.00707056	3.50002e-08	-0.0357064	0.0677579	16.9269
SHBG	VTE	rs111981233	G	T	0.0214079	1.59993e-46	-0.0315675	0.239148	22.6979
SHBG	VTE	rs112500920	C	T	-0.0116177	4.00037e-11	-0.028147	0.30945	24.7061
SHBG	VTE	rs113257350	T	C	-0.0172861	4.60002e-10	0.021291	0.458366	60.441
SHBG	VTE	rs114053844	C	T	0.0280888	6.20012e-19	-0.0434719	0.478716	108.237
SHBG	VTE	rs114165349	C	G	-0.0812431	1e-200	-0.0540546	0.0702328	60.0859
SHBG	VTE	rs114949263	C	T	0.0150821	1.69981e-34	-0.0172384	0.409405	18.3143
SHBG	VTE	rs11515536	T	C	0.00676726	1.6e-08	0.00311666	0.843631	15.5951
SHBG	VTE	rs11629105	G	T	0.0132434	5.60015e-40	0.0120537	0.396757	11.3955
SHBG	VTE	rs11665716	A	G	-0.00596212	2e-09	-0.0179173	0.192461	10.5906
SHBG	VTE	rs11666245	A	G	-0.0166347	7.00003e-20	-0.0314697	0.299162	32.2542
SHBG	VTE	rs11729169	T	C	0.010678	2.80027e-15	-0.0164685	0.488291	18.6207
SHBG	VTE	rs117411982	A	C	0.0234516	1.9002e-13	-0.0333387	0.41177	128.297
SHBG	VTE	rs11862061	G	T	0.0103697	2.49977e-12	-0.0136056	0.582785	21.8018
SHBG	VTE	rs12435790	G	A	0.0102458	5.80003e-10	0.00722305	0.737768	23.2894
SHBG	VTE	rs12636106	T	C	0.00601812	1.6e-08	0.00357304	0.827217	13.3046
SHBG	VTE	rs12770588	G	A	0.00553486	2.5e-08	0.0284231	0.0591998	11.5491
SHBG	VTE	rs13059141	A	G	0.00944204	3.29989e-14	0.0105976	0.588964	17.4505
SHBG	VTE	rs1354066	C	T	-0.0145409	3.40001e-08	-0.00307122	0.923682	45.0077
SHBG	VTE	rs138373837	T	C	0.0176042	4.00037e-11	-0.0428504	0.460499	59.7162
SHBG	VTE	rs138526953	A	C	-0.0162828	1.29999e-09	-0.0432714	0.259625	66.1847
SHBG	VTE	rs138611541	C	T	-0.0110124	6.4998e-13	0.0503135	0.0744526	23.5343
SHBG	VTE	rs138824	A	G	-0.00858705	8e-10	0.0386236	0.033194	20.0318
SHBG	VTE	rs139805419	T	C	0.0208061	8.49963e-12	0.0386899	0.684718	96.3754
SHBG	VTE	rs139974673	C	T	-0.0656366	5.1051e-147	-0.131409	0.094676	53.0749
SHBG	VTE	rs141845046	T	C	0.0149073	1.09999e-08	0.0570364	0.00896995	64.826
SHBG	VTE	rs141881700	A	G	-0.0527462	1e-48	-0.0426941	0.545987	172.112
SHBG	VTE	rs142331290	G	A	-0.083804	3.3037e-155	0.101497	0.059016	117.127
SHBG	VTE	rs142344887	A	C	0.0217292	4.30002e-08	0.0355623	0.733703	148.562
SHBG	VTE	rs143554698	T	C	-0.00820066	1.50003e-12	0.0108444	0.555561	14.9109
SHBG	VTE	rs143853610	G	C	0.0219404	2.19999e-08	-0.0271826	0.571605	174.113
SHBG	VTE	rs144642136	G	C	-0.0239537	8.99995e-10	-0.0532353	0.356348	159.974
SHBG	VTE	rs145775785	T	C	0.0228582	6.1e-10	0.0133939	0.658852	134.474
SHBG	VTE	rs146122326	A	G	-0.0236282	8.9002e-17	-0.0347131	0.299813	60.625
SHBG	VTE	rs146199089	A	G	0.024099	2.60016e-13	-0.0315563	0.51562	89.6417
SHBG	VTE	rs146701070	T	C	0.0716559	2.3014e-104	0.115079	0.0853473	111.519
SHBG	VTE	rs149092986	C	T	-0.0163666	2.39999e-08	0.0638978	0.110417	59.8353
SHBG	VTE	rs150438405	C	G	-0.111879	1e-200	-0.0315091	0.690873	169.263
SHBG	VTE	rs152439	C	T	-0.0094523	8.10009e-09	0.00952011	0.651802	24.258
SHBG	VTE	rs1642792	A	G	-0.080197	9.5061e-107	0.0136648	0.748811	171.796
SHBG	VTE	rs16842246	C	T	0.0119613	2.90001e-12	-0.0186486	0.601377	26.6271
SHBG	VTE	rs17138476	T	C	0.00722871	6.59933e-11	0.0135634	0.326645	13.18
SHBG	VTE	rs17471520	C	T	0.00864886	9.49992e-10	0.0270421	0.114349	20.7919
SHBG	VTE	rs17580	A	T	0.0257707	1.9002e-42	-0.00303479	0.958905	30.7901
SHBG	VTE	rs1801282	G	C	0.021621	2.99985e-67	0.025162	0.0922295	16.599
SHBG	VTE	rs1801689	C	A	-0.0379297	2.99985e-60	-0.0551918	0.330791	44.6326
SHBG	VTE	rs185241389	T	C	0.00771681	2.99999e-10	0.00617468	0.725564	18.4581
SHBG	VTE	rs188968468	C	G	-0.019119	5.89997e-09	-0.0695933	0.10616	97.1271
SHBG	VTE	rs191531655	T	C	0.0360736	1.39991e-36	-0.12693	0.00326949	85.6933
SHBG	VTE	rs193159515	A	G	0.0516767	1e-200	-0.0156712	0.566748	22.4926
SHBG	VTE	rs202200760	C	G	0.0734377	1e-200	-0.0284215	0.250287	36.5446
SHBG	VTE	rs2522064	A	G	0.00983175	2.80027e-20	0.0157372	0.248776	11.5087
SHBG	VTE	rs2542522	A	G	0.00741058	1.89998e-08	-0.00335993	0.860807	18.6484
SHBG	VTE	rs2583920	G	A	-0.00939612	2e-10	-0.0196533	0.362472	19.2931
SHBG	VTE	rs267733	G	A	-0.0122992	6.59933e-29	-0.0383409	0.0160181	13.228
SHBG	VTE	rs28360642	C	A	-0.0163796	8.69961e-48	0.00416824	0.765195	13.3237
SHBG	VTE	rs28510484	C	G	-0.00811948	3.80014e-12	0.00261815	0.860871	12.9644
SHBG	VTE	rs28925904	T	C	-0.0211688	3.59998e-16	0.00697464	0.944291	53.6471
SHBG	VTE	rs28929474	T	C	0.0964206	1e-200	0.133519	0.000630318	80.37
SHBG	VTE	rs2914233	C	T	-0.0115824	5.30029e-31	-0.00149907	0.928448	10.4782
SHBG	VTE	rs34175495	A	G	-0.00824915	2.39999e-08	0.01564	0.434885	20.8568
SHBG	VTE	rs34255979	T	C	0.0276807	1.4997e-108	-0.00757459	0.750879	16.7538
SHBG	VTE	rs34390319	C	T	0.0140167	2.90001e-22	0.00681084	0.713199	18.6963
SHBG	VTE	rs34517439	A	C	0.0092581	8.19974e-13	0.0394587	0.018863	16.4454
SHBG	VTE	rs35350976	G	A	0.00826851	4.10015e-16	-0.0241727	0.0995222	12.6172
SHBG	VTE	rs35676483	C	T	0.00660027	1.09999e-08	-0.00675677	0.749233	14.9148
SHBG	VTE	rs36062478	C	T	-0.0054276	3.79997e-08	-0.0149319	0.4223	13.9465
SHBG	VTE	rs3737178	G	A	-0.0102005	1.2e-08	-0.00721114	0.750953	30.2067
SHBG	VTE	rs3761706	A	G	-0.0177971	9.79941e-28	-0.0628872	0.0245782	25.2893
SHBG	VTE	rs3769647	C	G	-0.0109976	2.69998e-10	-0.0692447	0.0413181	26.7719
SHBG	VTE	rs41284816	T	G	0.0305	1.50003e-25	0.101584	0.00911003	81.1673
SHBG	VTE	rs440837	G	A	0.0188488	4.00037e-80	0.0016744	0.90515	10.6853
SHBG	VTE	rs445	T	C	-0.0116821	4.79954e-18	-0.0133076	0.581229	20.0193
SHBG	VTE	rs451575	G	C	-0.0109594	2.19999e-09	-0.0369216	0.144391	28.1064
SHBG	VTE	rs45512696	T	C	0.0205653	1.99986e-86	-0.0345986	0.027785	12.7
SHBG	VTE	rs4639796	A	G	-0.0124336	4.30031e-28	0.0100391	0.45353	13.3272
SHBG	VTE	rs469882	C	A	-0.00884139	9.09913e-17	0.0160018	0.245397	10.946
SHBG	VTE	rs4709746	T	C	0.00992161	6.4003e-17	0.0309107	0.133037	15.3229
SHBG	VTE	rs4739515	C	G	0.0123957	1.89998e-08	0.00903593	0.661916	34.7207
SHBG	VTE	rs4809608	G	A	-0.00701975	2.49977e-12	0.00529703	0.693723	10.346
SHBG	VTE	rs4820091	G	T	0.0106693	1.59993e-21	0.0105106	0.388088	12.4561
SHBG	VTE	rs55747707	A	G	0.00809829	3.19963e-16	0.041172	0.00447466	10.8082
SHBG	VTE	rs55987409	T	C	0.0181766	6.4003e-28	0.0130106	0.593491	23.7546
SHBG	VTE	rs559986	T	C	-0.0115	6.59933e-17	-0.0160821	0.311539	20.2168
SHBG	VTE	rs56196860	A	C	0.0234832	4.40048e-24	-0.00111469	0.982659	42.8008
SHBG	VTE	rs56257546	C	G	0.0202552	1.20005e-18	-0.0294873	0.290601	41.3921
SHBG	VTE	rs57467915	A	G	-0.0218329	3.90032e-11	0.0153081	0.722153	133.055
SHBG	VTE	rs57653595	G	A	0.0112112	9.20005e-10	-0.00374874	0.823611	27.2683
SHBG	VTE	rs57743625	A	G	-0.0300891	1.099e-159	-0.0121124	0.327361	13.4699
SHBG	VTE	rs60018147	G	A	0.0138139	2.60016e-25	0.00726963	0.671382	16.6566
SHBG	VTE	rs61744628	A	G	0.0167873	1.69981e-11	0.00568496	0.858535	44.8561
SHBG	VTE	rs61758464	A	G	0.00948175	1.10002e-17	0.0141166	0.343029	14.7681
SHBG	VTE	rs61830291	C	A	0.00885776	1.2e-10	-0.0332944	0.0590922	19.1329
SHBG	VTE	rs61854105	A	G	-0.0176256	5.50047e-19	-0.0405609	0.187772	30.5061
SHBG	VTE	rs62059821	A	G	0.0484219	1e-200	-0.0199803	0.464213	17.8523
SHBG	VTE	rs62271373	A	T	-0.0178848	2.29985e-24	0.0058199	0.834716	26.61
SHBG	VTE	rs62472728	T	C	0.0120196	7.69999e-10	0.0485701	0.0122293	26.42
SHBG	VTE	rs62577365	T	C	-0.0108291	7.49998e-10	-0.0302162	0.235029	27.6882
SHBG	VTE	rs62580766	T	C	0.0109816	3.19963e-27	-0.0221176	0.230785	12.4086
SHBG	VTE	rs62618693	T	C	0.0158869	2.29985e-16	-0.0385956	0.283405	32.2686
SHBG	VTE	rs6510107	G	A	0.0068845	1.5e-10	0.0256163	0.103336	13.0328
SHBG	VTE	rs670323	A	G	0.0102826	1e-24	0.012325	0.39494	10.414
SHBG	VTE	rs6703810	C	T	0.00964835	4.20001e-10	0.0295669	0.314543	23.4981
SHBG	VTE	rs6758199	T	C	-0.0182805	1.10002e-28	-0.0073697	0.695103	24.765
SHBG	VTE	rs6948767	A	G	0.0144537	1.50003e-11	-0.0230784	0.306641	35.1292
SHBG	VTE	rs71397530	T	C	-0.0136955	2.30001e-09	-0.0499134	0.226695	41.3394
SHBG	VTE	rs71538127	G	C	-0.00884176	1.50003e-13	-0.0283216	0.136419	16.5493
SHBG	VTE	rs7186308	G	A	-0.00598762	4.60002e-10	0.00705427	0.665859	10.8275
SHBG	VTE	rs72656010	C	T	-0.00822711	6.59933e-12	0.00686194	0.686289	15.5892
SHBG	VTE	rs72663955	G	T	-0.00726042	5.30005e-09	0.00584616	0.736299	15.3542
SHBG	VTE	rs72683923	C	T	0.0270885	5.70033e-22	-0.0454783	0.39799	78.8764
SHBG	VTE	rs72753349	T	C	0.0113378	2.90001e-08	0.0200109	0.429492	34.5213
SHBG	VTE	rs72783094	G	A	-0.00827063	1.79999e-08	0.0315676	0.100937	20.7797
SHBG	VTE	rs72798731	T	C	0.0144295	7.19996e-09	-0.0314799	0.412799	40.8855
SHBG	VTE	rs72841470	C	A	-0.0827822	1e-200	-0.0284558	0.259169	36.8468
SHBG	VTE	rs73193388	T	C	0.0103167	5.19996e-18	-0.0103951	0.591446	15.1346
SHBG	VTE	rs73401721	A	C	0.0124388	3.79997e-10	-0.00389934	0.872602	31.1115
SHBG	VTE	rs738409	G	C	0.0230066	3.0974e-114	-0.0565155	2.98421e-05	10.0916
SHBG	VTE	rs74923405	T	C	-0.0131777	1.89998e-10	-0.0335	0.463463	33.8558
SHBG	VTE	rs75130744	C	G	-0.027428	7.29962e-72	-0.00418988	0.817594	23.9592
SHBG	VTE	rs7515496	A	G	0.0103017	6.29941e-17	0.00422764	0.820103	16.8446
SHBG	VTE	rs7539725	G	A	0.00651944	8e-10	0.0354811	0.0143014	15.0909
SHBG	VTE	rs7557491	A	C	0.00610934	1.40001e-08	-0.00822291	0.565201	11.9338
SHBG	VTE	rs76767219	A	C	0.0425796	6.90081e-83	-0.0471603	0.187918	39.4616
SHBG	VTE	rs7678138	A	G	-0.0105258	1.69981e-18	0.00797616	0.583057	16.4237
SHBG	VTE	rs76895963	G	T	0.0729231	1.1995e-120	0.0712975	0.0326911	72.1815
SHBG	VTE	rs7735249	G	C	-0.0185896	3.90032e-46	-0.0238418	0.166708	18.1605
SHBG	VTE	rs77395777	T	C	-0.0170906	1.2e-09	-0.00331823	0.910562	57.0204
SHBG	VTE	rs7794048	A	G	-0.0131746	4.79954e-14	-0.0176806	0.616364	25.5583
SHBG	VTE	rs7823971	A	C	-0.00678316	1.59993e-11	0.0136353	0.426433	10.9403
SHBG	VTE	rs78890745	A	G	0.0170398	1.69981e-37	0.011308	0.520697	18.5097
SHBG	VTE	rs7893136	T	C	0.0184224	5.49997e-10	0.020777	0.522094	69.0225
SHBG	VTE	rs79287178	A	G	-0.0368717	1.69981e-51	0.0032396	0.908991	42.9629
SHBG	VTE	rs79391862	C	A	-0.0824289	2.1979e-121	0.0413293	0.199182	145.229
SHBG	VTE	rs79693490	A	G	-0.121586	1.6982e-166	0.0471224	0.587216	177.706
SHBG	VTE	rs79717793	A	G	-0.0207012	8.49963e-84	0.00128493	0.936495	13.8703
SHBG	VTE	rs8093364	A	C	-0.00857681	2.39994e-16	0.0190702	0.146963	10.8307
SHBG	VTE	rs820503	A	C	-0.0120646	4.19952e-25	0.00239957	0.878638	14.9743
SHBG	VTE	rs9266303	T	G	-0.0135061	7.89951e-37	0.0161839	0.377621	13.1306
SHBG	VTE	rs9375477	G	A	-0.0079594	2.80027e-12	-0.0123634	0.363978	14.4448
SHBG	VTE	rs9379084	A	G	-0.0138383	5.19996e-26	0.0512178	0.00377981	17.133
SHBG	VTE	rs9677933	T	C	0.00729245	1.79999e-10	-0.0090333	0.559608	13.4819
SHBG	VTE	rs9697210	A	G	-0.0159893	9.20026e-45	0.033282	0.0685425	14.8039
SHBG	VTE	rs9739640	G	A	-0.00854372	7.00003e-14	0.0140984	0.355806	13.002
TT	VTE	rs10184382	T	C	0.00821243	1.09999e-10	-0.0045167	0.695689	14.1448
TT	VTE	rs10202148	A	G	-0.00884922	2.69998e-10	-0.00577775	0.656411	12.8458
TT	VTE	rs10278686	T	C	0.00987923	1.29987e-14	0.618329	0.528305	20.738
TT	VTE	rs10817260	T	C	-0.0137891	6.90081e-17	-0.00508143	0.68275	24.9046
TT	VTE	rs10851922	T	C	-0.00842346	5.70033e-11	0.0204038	0.080677	14.4554
TT	VTE	rs10876041	C	T	0.00943347	1.9002e-12	-0.00253466	0.828097	17.4372
TT	VTE	rs10892924	T	A	0.0107634	2.70023e-17	-0.00571989	0.613402	24.1634
TT	VTE	rs11031005	C	T	0.00997621	2.1e-08	-0.00363639	0.809084	10.3885
TT	VTE	rs11191801	C	A	-0.00919391	6.00067e-12	-0.0232282	0.075544	14.8736
TT	VTE	rs112694713	G	A	-0.0406377	3.50026e-13	-0.0654564	0.0885401	18.3781
TT	VTE	rs1128249	T	G	0.00940047	4.10015e-13	0.0197563	0.0937346	17.9181
TT	VTE	rs114678455	A	G	0.0380155	1e-21	-0.00336171	0.916471	32.6703
TT	VTE	rs11556924	T	C	0.00823325	1.2e-09	0.00740994	0.536148	13.7024
TT	VTE	rs11564722	T	C	0.00868151	8.19993e-09	-0.0341451	0.0106028	11.6752
TT	VTE	rs11624408	G	A	0.00798024	5.60003e-10	-0.0212775	0.061128	13.3705
TT	VTE	rs116646027	C	T	-0.03987	5.90065e-11	0.000959703	0.996804	16.6869
TT	VTE	rs11673591	T	A	-0.0123488	4.79954e-17	-0.00378861	0.76129	24.4485
TT	VTE	rs117007168	G	T	0.0188362	2.5e-09	0.0334041	0.326224	12.6182
TT	VTE	rs11937496	G	A	0.0070501	2.90001e-08	0.00372056	0.742099	10.4325
TT	VTE	rs12185851	C	T	0.00874017	6.69993e-09	0.0071301	0.599841	11.5634
TT	VTE	rs12416196	T	C	-0.00833378	6.4e-10	-0.0153494	0.175194	13.6823
TT	VTE	rs12436785	C	T	0.0105394	7.00003e-16	0.00370383	0.745906	22.9485
TT	VTE	rs1260326	C	T	0.0281178	3.49945e-103	-0.00837697	0.478567	160.589
TT	VTE	rs12658172	C	G	-0.0177375	2.70023e-23	-0.00468707	0.765694	35.6312
TT	VTE	rs12683780	C	A	-0.0104924	2.80027e-13	-0.00260745	0.823429	20.7183
TT	VTE	rs12796488	A	C	-0.0095618	1.40001e-08	-0.000951181	0.951936	11.2722
TT	VTE	rs12925980	C	T	-0.00934901	4.70002e-12	0.0265906	0.0368663	16.6653
TT	VTE	rs13152154	T	C	-0.00830777	7.29995e-09	-0.0106113	0.391345	11.6474
TT	VTE	rs13153019	C	T	0.00895584	4.09996e-09	0.0189168	0.133664	12.7468
TT	VTE	rs1317701	C	T	0.0167637	3.69999e-34	0.0225956	0.0736852	51.2765
TT	VTE	rs13185520	A	G	0.0078686	9.09997e-10	-0.0106038	0.364965	12.8652
TT	VTE	rs13410301	T	C	0.00836464	5.10035e-11	-0.00240243	0.833349	14.1529
TT	VTE	rs1362234	G	A	-0.0354202	5.99998e-10	0.0965627	0.201793	15.3047
TT	VTE	rs1408	A	G	-0.0114428	6.79986e-19	-0.00515533	0.64846	27.1504
TT	VTE	rs146497684	T	A	0.0442434	1.20005e-29	-0.0200174	0.440118	48.9476
TT	VTE	rs157934	C	T	0.00833858	3.40001e-09	0.0386554	0.000772449	12.5332
TT	VTE	rs1625895	C	T	0.0312301	3.80014e-59	0.0235313	0.197855	90.9986
TT	VTE	rs1681967	G	A	-0.0149523	5.89997e-10	-0.0410722	0.0214847	14.3369
TT	VTE	rs17270243	G	A	0.00922895	6.1e-10	0.0452267	0.00139181	13.1829
TT	VTE	rs17326209	A	G	-0.00887018	1.59993e-11	0.000850127	0.940416	16.3518
TT	VTE	rs17497828	A	G	-0.00891926	2.80001e-10	-0.0340792	0.00395094	13.0749
TT	VTE	rs1782652	A	T	-0.00761397	9.49992e-09	-0.0104514	0.392709	11.6229
TT	VTE	rs17880847	A	T	-0.0638608	7.19946e-29	-0.0631076	0.40487	45.8738
TT	VTE	rs1822246	G	A	-0.0083795	1.6e-09	-0.0218899	0.0874239	12.457
TT	VTE	rs1835542	T	C	-0.00732365	2.19999e-08	-0.0107783	0.343929	10.7071
TT	VTE	rs1977658	G	T	-0.0145824	1.59993e-27	0.00323997	0.793338	40.8063
TT	VTE	rs1980091	A	G	-0.0116459	1.9002e-16	0.00688827	0.565469	24.5376
TT	VTE	rs2004511	C	T	0.00980757	2.69998e-10	-0.0482688	0.00532623	14.1341
TT	VTE	rs2011425	G	T	-0.0249772	3.10027e-26	0.00732526	0.749514	38.8462
TT	VTE	rs2035838	G	A	-0.0111111	2.5e-10	-0.0140568	0.358058	13.2548
TT	VTE	rs2061679	T	C	0.0332963	1.50003e-36	0.017127	0.615231	58.3319
TT	VTE	rs2201003	G	A	-0.00800069	6.69993e-10	-0.00928387	0.4226	12.5973
TT	VTE	rs2241388	C	T	-0.0108006	3.19963e-14	-0.0110094	0.353262	19.9437
TT	VTE	rs2250010	T	C	0.00968821	3.09999e-09	0.0338541	0.0177713	12.2902
TT	VTE	rs2250352	A	G	0.0188041	6.59933e-37	0.0137033	0.281294	55.6567
TT	VTE	rs2256191	C	T	-0.00750751	7.39997e-09	-0.00108777	0.930423	10.8341
TT	VTE	rs2273991	C	G	-0.0128192	2.99999e-09	0.0223883	0.155385	12.8655
TT	VTE	rs2306847	T	A	0.0189427	5.19996e-34	0.00388151	0.7837	50.4143
TT	VTE	rs2342307	G	A	-0.0118683	4.19952e-20	0.00376518	0.747255	28.3116
TT	VTE	rs2359776	C	A	-0.00963429	1.39991e-12	-0.00599482	0.599207	17.488
TT	VTE	rs2571001	A	C	-0.00739034	1.7e-08	0.00128292	0.909106	11.5937
TT	VTE	rs2583949	T	C	-0.0123421	5e-09	-0.0285771	0.131474	12.1449
TT	VTE	rs267733	G	A	-0.0118795	1.20005e-12	-0.0383409	0.0160181	16.2259
TT	VTE	rs2723065	G	A	0.0105151	1.29987e-14	0.0323189	0.00618358	22.032
TT	VTE	rs28421540	A	C	0.0108359	2.99985e-14	-0.00444772	0.707322	20.3625
TT	VTE	rs28495625	A	C	0.0127398	1.20005e-12	-0.01011	0.589067	17.4698
TT	VTE	rs28929474	T	C	0.0399493	1.10002e-17	0.133519	0.000630318	26.5961
TT	VTE	rs2903385	A	G	0.00939408	2.09991e-14	-0.0125496	0.26836	18.7399
TT	VTE	rs34060476	G	A	0.0197945	5.30029e-26	0.0355326	0.0320052	38.5797
TT	VTE	rs34955534	A	G	-0.0147669	6.4998e-12	0.0067426	0.710155	16.5847
TT	VTE	rs35222808	A	C	-0.00907747	5.69994e-10	-0.0105188	0.389817	13.2108
TT	VTE	rs35783704	A	G	0.0200758	2.60016e-20	0.00329813	0.832409	31.1372
TT	VTE	rs35816571	G	C	-0.0140933	1.39991e-16	0.00501798	0.719694	23.9079
TT	VTE	rs36032941	A	C	-0.0225548	5.00035e-56	0.000772542	0.950295	90.0997
TT	VTE	rs36182456	A	G	0.0184446	2.09991e-33	0.043521	0.00445574	49.7388
TT	VTE	rs370222	A	G	-0.0100454	3.10027e-12	-0.0086942	0.492263	18.1269
TT	VTE	rs3767844	G	A	0.0081603	5.49997e-09	-0.0201778	0.0968233	11.5918
TT	VTE	rs3790604	A	C	0.0198755	2.60016e-15	0.00167811	0.910991	22.9106
TT	VTE	rs41284816	T	G	0.0260423	1.5e-08	0.101584	0.00911003	10.8102
TT	VTE	rs445	T	C	-0.0118382	1.2e-08	-0.0133076	0.581229	10.2339
TT	VTE	rs4453027	T	G	-0.0101731	5.50047e-15	-0.0309737	0.00626917	21.5006
TT	VTE	rs45446698	G	T	-0.120075	1e-200	-0.0146169	0.563818	495.475
TT	VTE	rs4632729	G	A	-0.0148349	2.09991e-30	0.00149239	0.895397	46.4016
TT	VTE	rs4678408	G	A	0.00937888	5.90065e-12	-0.00812074	0.488199	17.4434
TT	VTE	rs4725944	C	G	0.00727243	4.60002e-08	0.0126302	0.283948	10.6984
TT	VTE	rs4775935	G	T	-0.0116532	3.90032e-18	-0.00177793	0.880388	26.2979
TT	VTE	rs4790820	C	T	0.0084947	4.30002e-08	-0.012424	0.362356	10.417
TT	VTE	rs4912377	A	C	-0.00763583	1.40001e-09	-0.0124212	0.270492	12.3845
TT	VTE	rs4961485	C	T	-0.0157393	5.89997e-10	0.0174787	0.536056	13.0852
TT	VTE	rs520829	G	T	0.0100721	2.19989e-16	0.0256161	0.0228003	21.5116
TT	VTE	rs55707100	T	C	-0.0269106	7.70016e-12	-0.152611	0.0578402	15.2302
TT	VTE	rs55707502	T	C	0.0102629	1.6e-10	0.00871989	0.596832	13.7164
TT	VTE	rs56028970	C	T	0.0153384	6.79986e-12	-0.0433496	0.077505	16.2204
TT	VTE	rs56117787	G	A	0.0126732	1.9002e-14	0.0171696	0.214763	21.8059
TT	VTE	rs56196860	A	C	0.0644544	7.19946e-71	-0.00111469	0.982659	107.479
TT	VTE	rs56271032	G	A	0.0110385	3.59998e-09	-0.0460242	0.012664	11.8101
TT	VTE	rs56332871	A	C	0.0172791	3.50026e-34	0.0342664	0.00560958	50.3508
TT	VTE	rs57108174	C	T	-0.0103746	1.10002e-11	0.0186359	0.196896	15.8928
TT	VTE	rs5752773	C	G	-0.0108792	2.19989e-14	-0.0187903	0.145049	22.1319
TT	VTE	rs57615517	A	G	-0.00804383	4.70002e-10	-0.0250878	0.0311401	11.8704
TT	VTE	rs58839393	T	A	-0.0157925	3.90032e-19	0.0125018	0.414171	28.6978
TT	VTE	rs590097	G	T	0.0192827	3.80014e-48	0.0139688	0.227409	72.2504
TT	VTE	rs59781317	G	A	-0.00949673	6.4e-10	0.0155319	0.218177	14.3559
TT	VTE	rs6130613	T	C	0.0105361	2.90001e-15	-0.0047023	0.681623	23.5102
TT	VTE	rs61823391	C	T	-0.0110331	4.19952e-16	0.0296077	0.012755	22.4131
TT	VTE	rs62115715	C	T	0.0295327	8.30042e-14	0.00426917	0.825197	20.0337
TT	VTE	rs62231815	C	T	-0.0152825	1.80011e-13	0.00878565	0.718669	18.1627
TT	VTE	rs62394296	T	C	0.01233	4.20001e-10	-0.00671266	0.679531	13.3154
TT	VTE	rs6462989	C	A	-0.00798825	1.5e-09	-0.0111715	0.330596	12.1846
TT	VTE	rs6471583	A	G	-0.0113891	1.10002e-19	-0.00427473	0.711751	27.2145
TT	VTE	rs6847587	G	A	0.0081187	4.90004e-11	0.000564218	0.960021	13.9261
TT	VTE	rs6939861	A	G	-0.00864192	3.40001e-09	0.0203715	0.113842	12.2707
TT	VTE	rs6951286	C	T	0.0108698	8.30042e-14	-0.00831944	0.538215	19.4439
TT	VTE	rs698270	G	A	-0.00860831	3.79997e-09	-0.00794315	0.621114	11.2474
TT	VTE	rs7183977	C	T	0.021492	3.10027e-57	0.0132429	0.257327	89.0413
TT	VTE	rs72660136	C	T	-0.0212318	8.50002e-10	0.0746272	0.0987484	12.672
TT	VTE	rs72961013	A	G	-0.014537	2.1e-08	-0.0263421	0.246523	11.1107
TT	VTE	rs73075656	T	G	-0.0147509	2.09991e-15	-0.00330301	0.879677	21.3271
TT	VTE	rs73200740	A	C	0.00921089	1.79999e-09	-0.016897	0.206216	13.003
TT	VTE	rs733190	C	T	-0.00773479	1.6e-09	0.0111798	0.32044	12.6832
TT	VTE	rs73340354	C	T	0.00947336	4.90004e-10	0.00476753	0.7264	13.3733
TT	VTE	rs7574528	A	G	0.00827368	1.29999e-08	0.0184639	0.128239	11.0241
TT	VTE	rs759068	A	G	0.0114466	5.19996e-16	-0.0083512	0.473028	23.1292
TT	VTE	rs7618363	G	C	-0.0116041	1.29999e-10	-0.013161	0.448935	15.3131
TT	VTE	rs77017252	A	T	-0.0104464	4.79954e-12	-0.017561	0.241828	17.1141
TT	VTE	rs7759938	T	C	0.00999899	1.69981e-13	0.00564675	0.641626	18.5692
TT	VTE	rs78248023	A	C	0.0192124	1.59993e-16	-0.0017651	0.913262	22.5412
TT	VTE	rs784420	G	A	0.0129787	3.19963e-21	0.00558972	0.653753	29.3922
TT	VTE	rs78744936	A	G	0.0539805	1e-200	-0.00612248	0.643738	485.867
TT	VTE	rs79384925	A	C	-0.0255801	1.99986e-41	-0.0160308	0.304063	65.6282
TT	VTE	rs79391862	C	A	-0.0407221	2.39994e-14	0.0413293	0.199182	19.3996
TT	VTE	rs8126001	T	C	0.00953407	2.29985e-14	0.0199227	0.0791498	19.3135
TT	VTE	rs881301	C	T	-0.0081257	6.4e-10	0.00221352	0.84511	13.6088
TT	VTE	rs9272309	G	A	-0.0128993	1.10002e-19	-0.0220489	0.0973957	33.3283
TT	VTE	rs9399469	A	T	0.00894726	1.80011e-11	0.00554768	0.625266	15.9886
TT	VTE	rs941446	T	C	0.00843126	3.50002e-10	0.000686782	0.951744	14.0511
TT	VTE	rs9509847	A	C	-0.0200719	1.59993e-52	0.0210769	0.0676161	80.0309
TT	VTE	rs9543012	C	T	0.00806298	2.59998e-10	-0.000440106	0.969889	12.6173
TT	VTE	rs9638084	G	A	0.00725485	1.6e-08	0.0021724	0.846871	10.7068
TT	VTE	rs9686661	T	C	-0.012459	1.29987e-14	0.000376101	0.981884	21.1403
TT	VTE	rs9913470	G	A	-0.0138148	5.30029e-15	-0.00489239	0.677877	25.6492
BT	VTE	rs10192634	T	C	0.0166649	4.49987e-13	0.00118089	0.923702	41.8111
BT	VTE	rs10212007	G	C	0.01963	3.09999e-08	0.0351945	0.0554294	24.2661
BT	VTE	rs10279715	G	A	-0.014209	1.29987e-12	-0.0216998	0.0540294	38.4497
BT	VTE	rs10445374	C	T	-0.0194906	4.79954e-22	0.0131925	0.241209	72.7026
BT	VTE	rs1050541	G	T	-0.0304246	8.4004e-49	-0.014053	0.2169	175.035
BT	VTE	rs10745954	G	A	0.0129654	6.09958e-11	0.0204301	0.0779489	32.1437
BT	VTE	rs10892924	T	A	0.0187203	2.99985e-21	-0.00571989	0.613402	65.8702
BT	VTE	rs1104608	C	G	0.0119033	5.80003e-09	-0.00202297	0.859584	26.5311
BT	VTE	rs112295236	G	C	0.0313604	2.29985e-14	0.0148704	0.639286	44.8906
BT	VTE	rs11240695	A	C	0.0183046	1.80011e-15	-0.00801245	0.554667	47.722
BT	VTE	rs114165349	C	G	0.053148	4.00037e-16	-0.0540546	0.0702328	49.4799
BT	VTE	rs115260227	G	A	-0.111876	2.39994e-31	-0.0695685	0.810748	112.818
BT	VTE	rs11588341	G	A	-0.0120369	2.30001e-09	0.0050313	0.663085	27.1647
BT	VTE	rs11621792	T	C	0.01275	2.1e-10	-0.0382561	0.00104381	30.8592
BT	VTE	rs11919691	G	A	-0.0132684	2.90001e-10	0.00824613	0.473148	31.7618
BT	VTE	rs12347838	C	T	-0.0175311	5.10035e-16	-0.00720551	0.544574	50.8463
BT	VTE	rs1264332	C	G	0.0233666	2.19989e-22	-0.0195544	0.0909704	95.4974
BT	VTE	rs12658172	C	G	-0.018886	3.29989e-12	-0.00468707	0.765694	36.366
BT	VTE	rs12796488	A	C	-0.0248549	3.69999e-21	-0.000951181	0.951936	68.6097
BT	VTE	rs12940654	G	A	-0.0255154	2.60016e-13	-0.0190354	0.18031	39.4317
BT	VTE	rs13028479	T	G	-0.0184182	3.19963e-20	0.00844012	0.463635	64.2326
BT	VTE	rs13065463	A	G	-0.0169449	1.5e-08	0.00685313	0.75812	24.9353
BT	VTE	rs13108218	G	A	0.0176657	1.69981e-17	0.00948074	0.432752	56.4926
BT	VTE	rs1318995	G	T	0.0118184	3.69999e-09	-0.0187181	0.0954993	26.7095
BT	VTE	rs13261573	A	G	-0.0161763	2.29985e-12	0.0241281	0.0560673	37.3954
BT	VTE	rs17580	A	T	-0.0270762	9.90011e-09	-0.00303479	0.958905	25.7547
BT	VTE	rs17703883	C	T	0.0243257	3.59998e-27	-0.00444695	0.72996	86.1587
BT	VTE	rs187383202	T	C	-0.0533955	1.7e-08	0.0510685	0.49908	27.9656
BT	VTE	rs192287715	A	G	0.0297064	5.60015e-16	0.00149549	0.938251	50.4152
BT	VTE	rs1937883	A	G	-0.0182063	3.19963e-16	0.000827313	0.946796	52.8839
BT	VTE	rs1994721	A	G	-0.0335511	5.90065e-33	-0.0142174	0.352565	108.72
BT	VTE	rs2011425	G	T	-0.0376561	8.9002e-25	0.00732526	0.749514	79.4758
BT	VTE	rs202200760	C	G	-0.0396479	8.30042e-13	-0.0284215	0.250287	45.0095
BT	VTE	rs2038695	A	C	-0.0113985	5.30005e-09	0.0110805	0.328412	24.6251
BT	VTE	rs2312064	G	C	-0.0111847	4.20001e-08	0.0199895	0.0855441	23.6924
BT	VTE	rs2350892	G	A	0.014464	1.29987e-12	-0.0157309	0.208975	37.8696
BT	VTE	rs2392239	T	C	0.0193946	2.90001e-19	0.0130419	0.259342	61.3707
BT	VTE	rs2587507	C	T	0.0117181	2.90001e-09	0.014979	0.183262	26.2927
BT	VTE	rs2684839	C	G	-0.0131626	3.80014e-11	0.0060152	0.593818	33.1774
BT	VTE	rs2764772	A	T	0.0189214	8.80035e-19	0.0135511	0.246992	61.0495
BT	VTE	rs284487	T	C	0.0119763	5.49997e-09	0.00257064	0.820279	24.1745
BT	VTE	rs35319517	T	C	-0.0144524	4.70002e-09	0.0081068	0.555297	25.1365
BT	VTE	rs41264945	T	C	0.0244992	1.89998e-08	-0.0468181	0.0446447	23.8247
BT	VTE	rs41313485	A	G	0.0333064	5.99998e-09	0.0286546	0.364181	26.5123
BT	VTE	rs4149056	C	T	0.0231508	2.19989e-16	-0.0200221	0.153927	52.7098
BT	VTE	rs4237037	A	C	0.0164615	6.70039e-13	0.0115503	0.443218	38.1189
BT	VTE	rs4506131	C	G	-0.0158816	1.39991e-12	-0.00707436	0.600548	37.4485
BT	VTE	rs4522206	C	G	-0.0136065	6.4998e-11	-0.00176078	0.886527	32.3628
BT	VTE	rs45446698	G	T	-0.058755	1.20005e-32	-0.0146169	0.563818	106.918
BT	VTE	rs4565819	A	G	-0.0158151	2.30001e-09	-0.00785727	0.606773	27.1826
BT	VTE	rs4655598	A	T	-0.0111549	2.30001e-08	0.00707555	0.531047	23.5775
BT	VTE	rs56196860	A	C	0.128389	4.7973e-112	-0.00111469	0.982659	385.154
BT	VTE	rs56332871	A	C	-0.0181845	8.49963e-16	0.0342664	0.00560958	50.1753
BT	VTE	rs590097	G	T	0.018975	1.10002e-19	0.0139688	0.227409	63.0081
BT	VTE	rs6009583	T	C	0.018393	2.70023e-16	0.000939083	0.944582	50.7321
BT	VTE	rs61237993	A	G	0.0180937	9.40005e-10	0.00886628	0.592284	27.84
BT	VTE	rs6142206	A	G	0.0133602	5.19996e-11	0.0178388	0.113529	33.3327
BT	VTE	rs62260729	C	T	0.0136548	2.99999e-10	0.0310966	0.0162446	31.3056
BT	VTE	rs629042	C	G	0.0173631	4.19952e-18	-0.0144804	0.204713	55.0932
BT	VTE	rs6473232	G	C	-0.0148692	2e-10	0.0188486	0.18276	30.1765
BT	VTE	rs6771237	A	T	-0.0122705	5.39995e-10	0.00659591	0.56083	28.7155
BT	VTE	rs6854749	T	A	0.0144127	3.79997e-09	-0.00267009	0.83877	25.526
BT	VTE	rs687339	T	C	0.023072	3.50026e-22	-0.012098	0.439912	71.7025
BT	VTE	rs6912283	A	G	0.0138991	1.39991e-12	-0.00246378	0.831361	36.4246
BT	VTE	rs71529289	T	C	-0.017019	1.80011e-13	-0.0105508	0.388385	41.8254
BT	VTE	rs7183977	C	T	0.0188057	7.8001e-19	0.0132429	0.257327	61.3951
BT	VTE	rs7248104	A	G	-0.0127354	1.09999e-10	0.0115771	0.307518	30.1648
BT	VTE	rs7254216	C	T	-0.0118109	9.90011e-09	0.00942191	0.433122	25.4033
BT	VTE	rs7256062	C	G	0.0127754	1.79999e-10	0.0024955	0.830968	30.6765
BT	VTE	rs727428	C	T	-0.0642089	1e-200	0.0164824	0.154585	780.918
BT	VTE	rs72834698	A	G	-0.0177982	8.00018e-11	-0.0463236	0.00579495	29.6344
BT	VTE	rs73597479	T	C	0.0333661	1.09999e-10	0.0601992	0.0171898	31.1553
BT	VTE	rs7395670	T	C	-0.0122007	2.80001e-09	-0.00856108	0.447519	27.5028
BT	VTE	rs73969326	A	T	0.0230056	1.20005e-12	-0.00037918	0.984058	39.1927
BT	VTE	rs76006132	T	G	0.0322757	1.10002e-16	0.018135	0.50918	51.8918
BT	VTE	rs7610095	A	G	-0.0160018	2.09991e-15	-0.033336	0.00485255	48.5785
BT	VTE	rs76229206	C	T	-0.0339272	2.30001e-10	-0.0198027	0.517795	30.6206
BT	VTE	rs7679843	G	C	0.0235565	1.9002e-11	0.0187346	0.399988	36.6795
BT	VTE	rs76895963	G	T	-0.065956	3.59998e-18	0.0712975	0.0326911	68.1182
BT	VTE	rs7780066	A	G	0.0134951	3.29997e-08	0.00344506	0.811017	22.9327
BT	VTE	rs7912521	C	T	0.0306435	1e-51	-0.00711708	0.555522	174.682
BT	VTE	rs7924036	T	G	-0.0165262	1.9002e-16	0.00576888	0.607572	52.3051
BT	VTE	rs7928369	T	C	-0.0125316	6.19998e-09	0.0017943	0.88523	24.1146
BT	VTE	rs794614	G	A	-0.0229194	3.69999e-22	-0.045867	0.00325162	69.135
BT	VTE	rs7979473	G	A	-0.017473	1.39991e-17	0.0183578	0.10878	55.3982
BT	VTE	rs799158	C	T	0.0277953	2.39999e-08	-0.0463294	0.215243	24.2335
BT	VTE	rs8178824	T	C	0.04606	5.79963e-15	-0.0484167	0.396093	46.9625
BT	VTE	rs9321953	C	T	0.0115038	6.19998e-09	0.006394	0.593741	25.0941
BT	VTE	rs9322822	T	C	-0.023054	8.9002e-27	-0.00562462	0.642973	88.7594
BT	VTE	rs9378160	C	A	0.0148439	1.6e-10	-0.062472	0.592886	26.3011
BT	VTE	rs9495551	T	C	-0.0170792	8.4004e-13	-0.0155359	0.220986	38.3993
BT	VTE	rs967514	G	A	0.0115983	2.30001e-08	-0.0220056	0.0609172	25.0715
BT	VTE	rs968257	C	T	-0.0118628	2.19999e-08	-0.000924504	0.94055	24.4079
BT	VTE	rs9986829	A	G	0.0279447	4.19952e-43	-0.00806966	0.477362	149.57
SHBG	PE	rs10002832	G	A	0.00713503	4e-08	0.00937738	0.690807	17.0592
SHBG	PE	rs1003009	C	T	0.0101111	1.59993e-11	0.0290068	0.334357	23.2356
SHBG	PE	rs10210970	T	C	-0.00928491	7.89951e-15	-0.0129293	0.529612	15.936
SHBG	PE	rs10278546	C	A	0.0155847	2.70023e-52	0.0395134	0.0417215	11.355
SHBG	PE	rs10811662	A	G	0.00712583	1.09999e-10	0.0213657	0.34847	12.7468
SHBG	PE	rs11002762	C	G	-0.00707056	3.50002e-08	-0.0523833	0.058684	16.9269
SHBG	PE	rs111981233	G	T	0.0214079	1.59993e-46	-0.0305006	0.421175	22.6979
SHBG	PE	rs112500920	C	T	-0.0116177	4.00037e-11	-0.0436637	0.266361	24.7061
SHBG	PE	rs113257350	T	C	-0.0172861	4.60002e-10	-0.034595	0.395943	60.441
SHBG	PE	rs114053844	C	T	0.0280888	6.20012e-19	-0.116654	0.18197	108.237
SHBG	PE	rs114165349	C	G	-0.0812431	1e-200	-0.061824	0.14507	60.0859
SHBG	PE	rs114949263	C	T	0.0150821	1.69981e-34	-0.0244031	0.411579	18.3143
SHBG	PE	rs11515536	T	C	0.00676726	1.6e-08	0.00349386	0.876404	15.5951
SHBG	PE	rs11629105	G	T	0.0132434	5.60015e-40	0.0177773	0.378941	11.3955
SHBG	PE	rs11665716	A	G	-0.00596212	2e-09	-0.0345187	0.0771934	10.5906
SHBG	PE	rs11666245	A	G	-0.0166347	7.00003e-20	-0.0534013	0.212643	32.2542
SHBG	PE	rs11729169	T	C	0.010678	2.80027e-15	-0.0317374	0.346194	18.6207
SHBG	PE	rs117411982	A	C	0.0234516	1.9002e-13	-0.0168186	0.770407	128.297
SHBG	PE	rs11862061	G	T	0.0103697	2.49977e-12	-0.00121152	0.972516	21.8018
SHBG	PE	rs12435790	G	A	0.0102458	5.80003e-10	-0.0279949	0.361056	23.2894
SHBG	PE	rs12636106	T	C	0.00601812	1.6e-08	-0.0122644	0.597708	13.3046
SHBG	PE	rs12770588	G	A	0.00553486	2.5e-08	0.00301392	0.887949	11.5491
SHBG	PE	rs13059141	A	G	0.00944204	3.29989e-14	0.0338787	0.221761	17.4505
SHBG	PE	rs1354066	C	T	-0.0145409	3.40001e-08	-0.0339071	0.45529	45.0077
SHBG	PE	rs138373837	T	C	0.0176042	4.00037e-11	-0.111772	0.176823	59.7162
SHBG	PE	rs138526953	A	C	-0.0162828	1.29999e-09	-0.113913	0.0363362	66.1847
SHBG	PE	rs138611541	C	T	-0.0110124	6.4998e-13	0.077037	0.0535279	23.5343
SHBG	PE	rs138824	A	G	-0.00858705	8e-10	0.0638388	0.0131841	20.0318
SHBG	PE	rs139805419	T	C	0.0208061	8.49963e-12	0.0785942	0.55678	96.3754
SHBG	PE	rs139974673	C	T	-0.0656366	5.1051e-147	-0.136278	0.221743	53.0749
SHBG	PE	rs141845046	T	C	0.0149073	1.09999e-08	0.0399155	0.204471	64.826
SHBG	PE	rs141881700	A	G	-0.0527462	1e-48	0.0109102	0.913684	172.112
SHBG	PE	rs142331290	G	A	-0.083804	3.3037e-155	0.0234087	0.758429	117.127
SHBG	PE	rs142344887	A	C	0.0217292	4.30002e-08	0.113174	0.446583	148.562
SHBG	PE	rs143554698	T	C	-0.00820066	1.50003e-12	0.00355652	0.89171	14.9109
SHBG	PE	rs143853610	G	C	0.0219404	2.19999e-08	-0.0697066	0.302949	174.113
SHBG	PE	rs144642136	G	C	-0.0239537	8.99995e-10	-0.0204488	0.803088	159.974
SHBG	PE	rs145775785	T	C	0.0228582	6.1e-10	0.0139517	0.745801	134.474
SHBG	PE	rs146122326	A	G	-0.0236282	8.9002e-17	0.0412888	0.384385	60.625
SHBG	PE	rs146199089	A	G	0.024099	2.60016e-13	-0.0836214	0.224259	89.6417
SHBG	PE	rs146701070	T	C	0.0716559	2.3014e-104	0.199045	0.035118	111.519
SHBG	PE	rs149092986	C	T	-0.0163666	2.39999e-08	0.0752987	0.182771	59.8353
SHBG	PE	rs150438405	C	G	-0.111879	1e-200	-0.0366758	0.74431	169.263
SHBG	PE	rs152439	C	T	-0.0094523	8.10009e-09	0.0390142	0.193393	24.258
SHBG	PE	rs1642792	A	G	-0.080197	9.5061e-107	0.0200951	0.741078	171.796
SHBG	PE	rs16842246	C	T	0.0119613	2.90001e-12	-0.0746807	0.139179	26.6271
SHBG	PE	rs17138476	T	C	0.00722871	6.59933e-11	-0.0107375	0.584681	13.18
SHBG	PE	rs17471520	C	T	0.00864886	9.49992e-10	-0.0108918	0.654763	20.7919
SHBG	PE	rs17580	A	T	0.0257707	1.9002e-42	-0.039804	0.633759	30.7901
SHBG	PE	rs1801282	G	C	0.021621	2.99985e-67	0.0488679	0.0212505	16.599
SHBG	PE	rs1801689	C	A	-0.0379297	2.99985e-60	-0.102541	0.203933	44.6326
SHBG	PE	rs185241389	T	C	0.00771681	2.99999e-10	0.0202181	0.418046	18.4581
SHBG	PE	rs188968468	C	G	-0.019119	5.89997e-09	-0.0325333	0.594982	97.1271
SHBG	PE	rs191531655	T	C	0.0360736	1.39991e-36	-0.0911667	0.121692	85.6933
SHBG	PE	rs193159515	A	G	0.0516767	1e-200	-0.0128638	0.739842	22.4926
SHBG	PE	rs202200760	C	G	0.0734377	1e-200	-0.00376009	0.914742	36.5446
SHBG	PE	rs2522064	A	G	0.00983175	2.80027e-20	0.0130272	0.501479	11.5087
SHBG	PE	rs2542522	A	G	0.00741058	1.89998e-08	0.0242336	0.373272	18.6484
SHBG	PE	rs2583920	G	A	-0.00939612	2e-10	0.006972	0.820188	19.2931
SHBG	PE	rs267733	G	A	-0.0122992	6.59933e-29	-0.06305	0.00576474	13.228
SHBG	PE	rs28360642	C	A	-0.0163796	8.69961e-48	-0.00012187	0.995087	13.3237
SHBG	PE	rs28510484	C	G	-0.00811948	3.80014e-12	-0.0124865	0.555629	12.9644
SHBG	PE	rs28925904	T	C	-0.0211688	3.59998e-16	0.0530238	0.70891	53.6471
SHBG	PE	rs28929474	T	C	0.0964206	1e-200	0.177839	0.0011123	80.37
SHBG	PE	rs2914233	C	T	-0.0115824	5.30029e-31	-0.0066276	0.779476	10.4782
SHBG	PE	rs34175495	A	G	-0.00824915	2.39999e-08	0.00871595	0.759425	20.8568
SHBG	PE	rs34255979	T	C	0.0276807	1.4997e-108	-0.0365567	0.279896	16.7538
SHBG	PE	rs34390319	C	T	0.0140167	2.90001e-22	0.017097	0.515537	18.6963
SHBG	PE	rs34517439	A	C	0.0092581	8.19974e-13	0.0389698	0.102191	16.4454
SHBG	PE	rs35350976	G	A	0.00826851	4.10015e-16	-0.0176652	0.396417	12.6172
SHBG	PE	rs35676483	C	T	0.00660027	1.09999e-08	0.00150306	0.959999	14.9148
SHBG	PE	rs36062478	C	T	-0.0054276	3.79997e-08	0.0175838	0.505216	13.9465
SHBG	PE	rs3737178	G	A	-0.0102005	1.2e-08	0.00979982	0.761411	30.2067
SHBG	PE	rs3761706	A	G	-0.0177971	9.79941e-28	-0.0588785	0.137298	25.2893
SHBG	PE	rs3769647	C	G	-0.0109976	2.69998e-10	-0.0329425	0.492181	26.7719
SHBG	PE	rs41284816	T	G	0.0305	1.50003e-25	0.0906032	0.110763	81.1673
SHBG	PE	rs440837	G	A	0.0188488	4.00037e-80	0.00693897	0.728137	10.6853
SHBG	PE	rs445	T	C	-0.0116821	4.79954e-18	-0.00363614	0.91523	20.0193
SHBG	PE	rs451575	G	C	-0.0109594	2.19999e-09	-0.0544964	0.127798	28.1064
SHBG	PE	rs45512696	T	C	0.0205653	1.99986e-86	-0.0138597	0.534814	12.7
SHBG	PE	rs4639796	A	G	-0.0124336	4.30031e-28	-0.0385702	0.0425951	13.3272
SHBG	PE	rs469882	C	A	-0.00884139	9.09913e-17	0.0353385	0.0706545	10.946
SHBG	PE	rs4709746	T	C	0.00992161	6.4003e-17	0.0648187	0.02637	15.3229
SHBG	PE	rs4739515	C	G	0.0123957	1.89998e-08	0.0390345	0.183835	34.7207
SHBG	PE	rs4809608	G	A	-0.00701975	2.49977e-12	-0.00445985	0.815339	10.346
SHBG	PE	rs4820091	G	T	0.0106693	1.59993e-21	0.00391275	0.821152	12.4561
SHBG	PE	rs55747707	A	G	0.00809829	3.19963e-16	0.0420133	0.0424786	10.8082
SHBG	PE	rs55987409	T	C	0.0181766	6.4003e-28	0.0437105	0.205592	23.7546
SHBG	PE	rs559986	T	C	-0.0115	6.59933e-17	-0.0369078	0.102057	20.2168
SHBG	PE	rs56196860	A	C	0.0234832	4.40048e-24	-0.0676851	0.353894	42.8008
SHBG	PE	rs56257546	C	G	0.0202552	1.20005e-18	-0.00280309	0.943483	41.3921
SHBG	PE	rs57467915	A	G	-0.0218329	3.90032e-11	-0.0154789	0.801447	133.055
SHBG	PE	rs57653595	G	A	0.0112112	9.20005e-10	0.0228931	0.338886	27.2683
SHBG	PE	rs57743625	A	G	-0.0300891	1.099e-159	-0.0146573	0.404145	13.4699
SHBG	PE	rs60018147	G	A	0.0138139	2.60016e-25	0.0110168	0.650793	16.6566
SHBG	PE	rs61744628	A	G	0.0167873	1.69981e-11	-0.0134015	0.766471	44.8561
SHBG	PE	rs61758464	A	G	0.00948175	1.10002e-17	0.0239473	0.257103	14.7681
SHBG	PE	rs61830291	C	A	0.00885776	1.2e-10	-0.0489755	0.0505371	19.1329
SHBG	PE	rs61854105	A	G	-0.0176256	5.50047e-19	-0.0347295	0.425452	30.5061
SHBG	PE	rs62059821	A	G	0.0484219	1e-200	-0.020097	0.60328	17.8523
SHBG	PE	rs62271373	A	T	-0.0178848	2.29985e-24	-0.0247207	0.534224	26.61
SHBG	PE	rs62472728	T	C	0.0120196	7.69999e-10	0.0487284	0.0769077	26.42
SHBG	PE	rs62577365	T	C	-0.0108291	7.49998e-10	-0.00784877	0.827619	27.6882
SHBG	PE	rs62580766	T	C	0.0109816	3.19963e-27	-0.047168	0.0720759	12.4086
SHBG	PE	rs62618693	T	C	0.0158869	2.29985e-16	0.0122598	0.810793	32.2686
SHBG	PE	rs6510107	G	A	0.0068845	1.5e-10	0.0044499	0.842167	13.0328
SHBG	PE	rs670323	A	G	0.0102826	1e-24	-0.000101968	0.996045	10.414
SHBG	PE	rs6703810	C	T	0.00964835	4.20001e-10	0.038669	0.353477	23.4981
SHBG	PE	rs6758199	T	C	-0.0182805	1.10002e-28	-0.0411406	0.123308	24.765
SHBG	PE	rs6948767	A	G	0.0144537	1.50003e-11	-0.000761062	0.981074	35.1292
SHBG	PE	rs71397530	T	C	-0.0136955	2.30001e-09	-0.0293772	0.616852	41.3394
SHBG	PE	rs71538127	G	C	-0.00884176	1.50003e-13	-0.0593024	0.027769	16.5493
SHBG	PE	rs7186308	G	A	-0.00598762	4.60002e-10	0.0249544	0.282068	10.8275
SHBG	PE	rs72656010	C	T	-0.00822711	6.59933e-12	-0.01336	0.579243	15.5892
SHBG	PE	rs72663955	G	T	-0.00726042	5.30005e-09	-0.0124762	0.612518	15.3542
SHBG	PE	rs72683923	C	T	0.0270885	5.70033e-22	-0.0803834	0.293117	78.8764
SHBG	PE	rs72753349	T	C	0.0113378	2.90001e-08	0.00211058	0.953162	34.5213
SHBG	PE	rs72783094	G	A	-0.00827063	1.79999e-08	-0.00801748	0.769148	20.7797
SHBG	PE	rs72798731	T	C	0.0144295	7.19996e-09	-0.0335227	0.537159	40.8855
SHBG	PE	rs72841470	C	A	-0.0827822	1e-200	-0.0364453	0.309604	36.8468
SHBG	PE	rs73193388	T	C	0.0103167	5.19996e-18	-0.0198195	0.471188	15.1346
SHBG	PE	rs73401721	A	C	0.0124388	3.79997e-10	0.0265239	0.44296	31.1115
SHBG	PE	rs74923405	T	C	-0.0131777	1.89998e-10	-0.0224937	0.728123	33.8558
SHBG	PE	rs75130744	C	G	-0.027428	7.29962e-72	-0.0195055	0.449812	23.9592
SHBG	PE	rs7515496	A	G	0.0103017	6.29941e-17	0.0208253	0.430831	16.8446
SHBG	PE	rs7539725	G	A	0.00651944	8e-10	0.0239465	0.244668	15.0909
SHBG	PE	rs7557491	A	C	0.00610934	1.40001e-08	-0.020256	0.318327	11.9338
SHBG	PE	rs76767219	A	C	0.0425796	6.90081e-83	0.00794917	0.874977	39.4616
SHBG	PE	rs7678138	A	G	-0.0105258	1.69981e-18	-0.0091062	0.658922	16.4237
SHBG	PE	rs76895963	G	T	0.0729231	1.1995e-120	0.0921909	0.0511953	72.1815
SHBG	PE	rs7735249	G	C	-0.0185896	3.90032e-46	-0.0653144	0.00842267	18.1605
SHBG	PE	rs77395777	T	C	-0.0170906	1.2e-09	-0.0198036	0.637554	57.0204
SHBG	PE	rs7794048	A	G	-0.0131746	4.79954e-14	-0.0539785	0.279145	25.5583
SHBG	PE	rs7823971	A	C	-0.00678316	1.59993e-11	0.0152852	0.530053	10.9403
SHBG	PE	rs78890745	A	G	0.0170398	1.69981e-37	0.0397322	0.112119	18.5097
SHBG	PE	rs7893136	T	C	0.0184224	5.49997e-10	0.0488045	0.289683	69.0225
SHBG	PE	rs79287178	A	G	-0.0368717	1.69981e-51	0.0548645	0.171645	42.9629
SHBG	PE	rs79391862	C	A	-0.0824289	2.1979e-121	0.0978303	0.0327431	145.229
SHBG	PE	rs79693490	A	G	-0.121586	1.6982e-166	-0.0325648	0.791518	177.706
SHBG	PE	rs79717793	A	G	-0.0207012	8.49963e-84	0.00273065	0.904997	13.8703
SHBG	PE	rs8093364	A	C	-0.00857681	2.39994e-16	0.0266466	0.153734	10.8307
SHBG	PE	rs820503	A	C	-0.0120646	4.19952e-25	-6.14299e-05	0.997803	14.9743
SHBG	PE	rs9266303	T	G	-0.0135061	7.89951e-37	0.00291612	0.910696	13.1306
SHBG	PE	rs9375477	G	A	-0.0079594	2.80027e-12	-0.0181175	0.349078	14.4448
SHBG	PE	rs9379084	A	G	-0.0138383	5.19996e-26	0.0556741	0.0283511	17.133
SHBG	PE	rs9677933	T	C	0.00729245	1.79999e-10	-0.0112126	0.609535	13.4819
SHBG	PE	rs9697210	A	G	-0.0159893	9.20026e-45	0.0100838	0.696822	14.8039
SHBG	PE	rs9739640	G	A	-0.00854372	7.00003e-14	0.0140051	0.518022	13.002
TT	PE	rs10184382	T	C	0.00821243	1.09999e-10	-0.0013012	0.93672	14.1448
TT	PE	rs10202148	A	G	-0.00884922	2.69998e-10	0.0082907	0.652785	12.8458
TT	PE	rs10278686	T	C	0.00987923	1.29987e-14	-0.00324291	0.840098	20.738
TT	PE	rs10817260	T	C	-0.0137891	6.90081e-17	-0.0107033	0.54476	24.9046
TT	PE	rs10851922	T	C	-0.00842346	5.70033e-11	0.0257212	0.120715	14.4554
TT	PE	rs10876041	C	T	0.00943347	1.9002e-12	-0.0108407	0.513022	17.4372
TT	PE	rs10892924	T	A	0.0107634	2.70023e-17	0.0035378	0.825835	24.1634
TT	PE	rs11031005	C	T	0.00997621	2.1e-08	-0.0138082	0.517804	10.3885
TT	PE	rs11191801	C	A	-0.00919391	6.00067e-12	-0.0217728	0.240211	14.8736
TT	PE	rs112694713	G	A	-0.0406377	3.50026e-13	-0.0827307	0.130724	18.3781
TT	PE	rs1128249	T	G	0.00940047	4.10015e-13	0.0302117	0.0707147	17.9181
TT	PE	rs114678455	A	G	0.0380155	1e-21	-0.095755	0.0352411	32.6703
TT	PE	rs11556924	T	C	0.00823325	1.2e-09	0.00683694	0.6875	13.7024
TT	PE	rs11564722	T	C	0.00868151	8.19993e-09	-0.00818238	0.666388	11.6752
TT	PE	rs11624408	G	A	0.00798024	5.60003e-10	-0.0347704	0.0310649	13.3705
TT	PE	rs116646027	C	T	-0.03987	5.90065e-11	0.0481411	0.886842	16.6869
TT	PE	rs11673591	T	A	-0.0123488	4.79954e-17	-0.0115928	0.512465	24.4485
TT	PE	rs117007168	G	T	0.0188362	2.5e-09	0.113073	0.0193028	12.6182
TT	PE	rs11937496	G	A	0.0070501	2.90001e-08	0.00604415	0.706592	10.4325
TT	PE	rs12185851	C	T	0.00874017	6.69993e-09	0.022208	0.249254	11.5634
TT	PE	rs12416196	T	C	-0.00833378	6.4e-10	-0.00498145	0.75657	13.6823
TT	PE	rs12436785	C	T	0.0105394	7.00003e-16	-0.00121835	0.940132	22.9485
TT	PE	rs1260326	C	T	0.0281178	3.4995e-103	0.00635988	0.704657	160.589
TT	PE	rs12658172	C	G	-0.0177375	2.70023e-23	3.40319e-05	0.998785	35.6312
TT	PE	rs12683780	C	A	-0.0104924	2.80027e-13	0.000881239	0.957668	20.7183
TT	PE	rs12796488	A	C	-0.0095618	1.40001e-08	0.0010463	0.962792	11.2722
TT	PE	rs12925980	C	T	-0.00934901	4.70002e-12	0.0293504	0.104442	16.6653
TT	PE	rs13152154	T	C	-0.00830777	7.29995e-09	-0.000904426	0.958944	11.6474
TT	PE	rs13153019	C	T	0.00895584	4.09996e-09	0.000460388	0.979487	12.7468
TT	PE	rs1317701	C	T	0.0167637	3.69999e-34	0.031374	0.0803304	51.2765
TT	PE	rs13185520	A	G	0.0078686	9.09997e-10	-0.023065	0.164874	12.8652
TT	PE	rs13410301	T	C	0.00836464	5.10035e-11	-0.0133575	0.410033	14.1529
TT	PE	rs1362234	G	A	-0.0354202	5.99998e-10	0.17029	0.109317	15.3047
TT	PE	rs1408	A	G	-0.0114428	6.79986e-19	-0.0159069	0.321678	27.1504
TT	PE	rs146497684	T	A	0.0442434	1.20005e-29	0.00621826	0.865942	48.9476
TT	PE	rs157934	C	T	0.00833858	3.40001e-09	0.0398605	0.0148782	12.5332
TT	PE	rs1625895	C	T	0.0312301	3.80014e-59	0.0135736	0.601048	90.9986
TT	PE	rs1681967	G	A	-0.0149523	5.89997e-10	-0.0508137	0.0454349	14.3369
TT	PE	rs17270243	G	A	0.00922895	6.1e-10	0.0568482	0.00452043	13.1829
TT	PE	rs17326209	A	G	-0.00887018	1.59993e-11	-0.00122067	0.939743	16.3518
TT	PE	rs17497828	A	G	-0.00891926	2.80001e-10	-0.0260123	0.120311	13.0749
TT	PE	rs1782652	A	T	-0.00761397	9.49992e-09	-0.0186768	0.281755	11.6229
TT	PE	rs17880847	A	T	-0.0638608	7.19946e-29	-0.0967955	0.367415	45.8738
TT	PE	rs1822246	G	A	-0.0083795	1.6e-09	0.00552295	0.761318	12.457
TT	PE	rs1835542	T	C	-0.00732365	2.19999e-08	-0.0204684	0.205715	10.7071
TT	PE	rs1837095	A	T	-0.00857442	1.69981e-11	0.0461562	0.00610773	14.8428
TT	PE	rs1977658	G	T	-0.0145824	1.59993e-27	0.0301974	0.085369	40.8063
TT	PE	rs1980091	A	G	-0.0116459	1.9002e-16	0.0100005	0.556552	24.5376
TT	PE	rs2004511	C	T	0.00980757	2.69998e-10	-0.00279761	0.908484	14.1341
TT	PE	rs2011425	G	T	-0.0249772	3.10027e-26	-0.00235338	0.942249	38.8462
TT	PE	rs2035838	G	A	-0.0111111	2.5e-10	-0.0109909	0.612981	13.2548
TT	PE	rs2061679	T	C	0.0332963	1.50003e-36	0.00363727	0.939771	58.3319
TT	PE	rs2201003	G	A	-0.00800069	6.69993e-10	-0.0136925	0.404873	12.5973
TT	PE	rs2241388	C	T	-0.0108006	3.19963e-14	0.000314994	0.985076	19.9437
TT	PE	rs2250010	T	C	0.00968821	3.09999e-09	0.0501479	0.0133854	12.2902
TT	PE	rs2250352	A	G	0.0188041	6.59933e-37	0.0350939	0.052212	55.6567
TT	PE	rs2256191	C	T	-0.00750751	7.39997e-09	-0.00368342	0.834934	10.8341
TT	PE	rs2273991	C	G	-0.0128192	2.99999e-09	0.0202089	0.36741	12.8655
TT	PE	rs2306847	T	A	0.0189427	5.19996e-34	-0.0399207	0.0468166	50.4143
TT	PE	rs2342307	G	A	-0.0118683	4.19952e-20	0.0173912	0.294727	28.3116
TT	PE	rs2359776	C	A	-0.00963429	1.39991e-12	-0.0236101	0.144782	17.488
TT	PE	rs2571001	A	C	-0.00739034	1.7e-08	-0.0163891	0.304222	11.5937
TT	PE	rs2583949	T	C	-0.0123421	5e-09	-0.0119993	0.65595	12.1449
TT	PE	rs267733	G	A	-0.0118795	1.20005e-12	-0.06305	0.00576474	16.2259
TT	PE	rs2723065	G	A	0.0105151	1.29987e-14	0.0380404	0.0237028	22.032
TT	PE	rs28421540	A	C	0.0108359	2.99985e-14	0.00617216	0.713822	20.3625
TT	PE	rs28495625	A	C	0.0127398	1.20005e-12	-0.0177345	0.505119	17.4698
TT	PE	rs28929474	T	C	0.0399493	1.10002e-17	0.177839	0.0011123	26.5961
TT	PE	rs2903385	A	G	0.00939408	2.09991e-14	-0.0216882	0.177975	18.7399
TT	PE	rs34060476	G	A	0.0197945	5.30029e-26	0.027341	0.244578	38.5797
TT	PE	rs34955534	A	G	-0.0147669	6.4998e-12	0.0048358	0.850861	16.5847
TT	PE	rs35222808	A	C	-0.00907747	5.69994e-10	-0.00884523	0.610273	13.2108
TT	PE	rs35783704	A	G	0.0200758	2.60016e-20	0.00840553	0.704304	31.1372
TT	PE	rs35816571	G	C	-0.0140933	1.39991e-16	-0.0122898	0.536234	23.9079
TT	PE	rs36032941	A	C	-0.0225548	5.00035e-56	-0.0254242	0.148374	90.0997
TT	PE	rs36182456	A	G	0.0184446	2.09991e-33	0.0407006	0.058841	49.7388
TT	PE	rs370222	A	G	-0.0100454	3.10027e-12	-0.0247422	0.168602	18.1269
TT	PE	rs3767844	G	A	0.0081603	5.49997e-09	-0.0254201	0.140613	11.5918
TT	PE	rs3790604	A	C	0.0198755	2.60016e-15	-0.000466817	0.982538	22.9106
TT	PE	rs41284816	T	G	0.0260423	1.5e-08	0.0906032	0.110763	10.8102
TT	PE	rs445	T	C	-0.0118382	1.2e-08	-0.00363614	0.91523	10.2339
TT	PE	rs4453027	T	G	-0.0101731	5.50047e-15	-0.053542	0.000871044	21.5006
TT	PE	rs45446698	G	T	-0.120075	1e-200	0.0181062	0.614274	495.475
TT	PE	rs4632729	G	A	-0.0148349	2.09991e-30	0.00514201	0.749692	46.4016
TT	PE	rs4678408	G	A	0.00937888	5.90065e-12	0.0201982	0.22448	17.4434
TT	PE	rs4725944	C	G	0.00727243	4.60002e-08	0.0163096	0.329714	10.6984
TT	PE	rs4775935	G	T	-0.0116532	3.90032e-18	0.0223387	0.182538	26.2979
TT	PE	rs4790820	C	T	0.0084947	4.30002e-08	0.00223295	0.908285	10.417
TT	PE	rs4912377	A	C	-0.00763583	1.40001e-09	-0.00923284	0.563853	12.3845
TT	PE	rs4961485	C	T	-0.0157393	5.89997e-10	0.0196448	0.624668	13.0852
TT	PE	rs520829	G	T	0.0100721	2.19989e-16	0.0319551	0.0453774	21.5116
TT	PE	rs55707100	T	C	-0.0269106	7.70016e-12	-0.17212	0.131849	15.2302
TT	PE	rs55707502	T	C	0.0102629	1.6e-10	-0.00220525	0.924821	13.7164
TT	PE	rs56028970	C	T	0.0153384	6.79986e-12	-0.00264167	0.93969	16.2204
TT	PE	rs56117787	G	A	0.0126732	1.9002e-14	0.0105541	0.590572	21.8059
TT	PE	rs56196860	A	C	0.0644544	7.19946e-71	-0.0676851	0.353894	107.479
TT	PE	rs56271032	G	A	0.0110385	3.59998e-09	-0.0466184	0.0756868	11.8101
TT	PE	rs56332871	A	C	0.0172791	3.50026e-34	0.041523	0.0187202	50.3508
TT	PE	rs57108174	C	T	-0.0103746	1.10002e-11	0.0139106	0.4974	15.8928
TT	PE	rs5752773	C	G	-0.0108792	2.19989e-14	0.0073479	0.688311	22.1319
TT	PE	rs57615517	A	G	-0.00804383	4.70002e-10	-0.0207253	0.209634	11.8704
TT	PE	rs58839393	T	A	-0.0157925	3.90032e-19	-0.0150002	0.49036	28.6978
TT	PE	rs590097	G	T	0.0192827	3.80014e-48	0.0142853	0.384505	72.2504
TT	PE	rs59781317	G	A	-0.00949673	6.4e-10	0.00679223	0.704745	14.3559
TT	PE	rs6130613	T	C	0.0105361	2.90001e-15	0.00316094	0.845984	23.5102
TT	PE	rs61823391	C	T	-0.0110331	4.19952e-16	0.0376863	0.0256383	22.4131
TT	PE	rs62115715	C	T	0.0295327	8.30042e-14	-0.0221973	0.418844	20.0337
TT	PE	rs62231815	C	T	-0.0152825	1.80011e-13	-0.00688803	0.842307	18.1627
TT	PE	rs62394296	T	C	0.01233	4.20001e-10	-0.0209353	0.364517	13.3154
TT	PE	rs6462989	C	A	-0.00798825	1.5e-09	-0.022662	0.164535	12.1846
TT	PE	rs6471583	A	G	-0.0113891	1.10002e-19	0.00396292	0.809326	27.2145
TT	PE	rs6847587	G	A	0.0081187	4.90004e-11	-0.0113775	0.476453	13.9261
TT	PE	rs6939861	A	G	-0.00864192	3.40001e-09	-0.00663979	0.716602	12.2707
TT	PE	rs6951286	C	T	0.0108698	8.30042e-14	0.0110421	0.564891	19.4439
TT	PE	rs698270	G	A	-0.00860831	3.79997e-09	-0.00604104	0.790755	11.2474
TT	PE	rs7183977	C	T	0.021492	3.10027e-57	0.00749043	0.6517	89.0413
TT	PE	rs72660136	C	T	-0.0212318	8.50002e-10	0.0351881	0.584896	12.672
TT	PE	rs72961013	A	G	-0.014537	2.1e-08	0.00739318	0.818887	11.1107
TT	PE	rs73075656	T	G	-0.0147509	2.09991e-15	-0.0262037	0.396514	21.3271
TT	PE	rs73200740	A	C	0.00921089	1.79999e-09	-0.00892892	0.637277	13.003
TT	PE	rs733190	C	T	-0.00773479	1.6e-09	0.00750327	0.638612	12.6832
TT	PE	rs73340354	C	T	0.00947336	4.90004e-10	0.00781282	0.686306	13.3733
TT	PE	rs738409	G	C	0.0147054	7.39946e-21	-0.0720565	0.000184561	31.1846
TT	PE	rs7574528	A	G	0.00827368	1.29999e-08	0.0291156	0.0912074	11.0241
TT	PE	rs759068	A	G	0.0114466	5.19996e-16	-0.00864197	0.601034	23.1292
TT	PE	rs7618363	G	C	-0.0116041	1.29999e-10	-0.0010992	0.964426	15.3131
TT	PE	rs77017252	A	T	-0.0104464	4.79954e-12	-0.00208257	0.922069	17.1141
TT	PE	rs7759938	T	C	0.00999899	1.69981e-13	0.0173776	0.313137	18.5692
TT	PE	rs78248023	A	C	0.0192124	1.59993e-16	-0.00069832	0.975796	22.5412
TT	PE	rs784420	G	A	0.0129787	3.19963e-21	0.0145634	0.410566	29.3922
TT	PE	rs78744936	A	G	0.0539805	1e-200	-0.0150964	0.421767	485.867
TT	PE	rs79384925	A	C	-0.0255801	1.99986e-41	-0.0117131	0.596807	65.6282
TT	PE	rs79391862	C	A	-0.0407221	2.39994e-14	0.0978303	0.0327431	19.3996
TT	PE	rs8126001	T	C	0.00953407	2.29985e-14	0.0175643	0.275759	19.3135
TT	PE	rs881301	C	T	-0.0081257	6.4e-10	-0.0111227	0.489222	13.6088
TT	PE	rs9272309	G	A	-0.0128993	1.10002e-19	-0.03171	0.0933469	33.3283
TT	PE	rs9399469	A	T	0.00894726	1.80011e-11	0.000554164	0.972588	15.9886
TT	PE	rs941446	T	C	0.00843126	3.50002e-10	-0.00723962	0.65329	14.0511
TT	PE	rs9509847	A	C	-0.0200719	1.59993e-52	0.0231022	0.15834	80.0309
TT	PE	rs9543012	C	T	0.00806298	2.59998e-10	-0.0159358	0.335612	12.6173
TT	PE	rs9638084	G	A	0.00725485	1.6e-08	-0.000440005	0.978023	10.7068
TT	PE	rs9686661	T	C	-0.012459	1.29987e-14	-0.00880459	0.708807	21.1403
TT	PE	rs9913470	G	A	-0.0138148	5.30029e-15	-0.00520174	0.755783	25.6492
BT	PE	rs10192634	T	C	0.0166649	4.49987e-13	0.00118089	0.923702	41.8111
BT	PE	rs10212007	G	C	0.01963	3.09999e-08	0.0351945	0.0554294	24.2661
BT	PE	rs10279715	G	A	-0.014209	1.29987e-12	-0.0216998	0.0540294	38.4497
BT	PE	rs10445374	C	T	-0.0194906	4.79954e-22	0.0131925	0.241209	72.7026
BT	PE	rs1050541	G	T	-0.0304246	8.4004e-49	-0.014053	0.2169	175.035
BT	PE	rs10745954	G	A	0.0129654	6.09958e-11	0.0204301	0.0779489	32.1437
BT	PE	rs10892924	T	A	0.0187203	2.99985e-21	-0.00571989	0.613402	65.8702
BT	PE	rs1104608	C	G	0.0119033	5.80003e-09	-0.00202297	0.859584	26.5311
BT	PE	rs112295236	G	C	0.0313604	2.29985e-14	0.0148704	0.639286	44.8906
BT	PE	rs11240695	A	C	0.0183046	1.80011e-15	-0.00801245	0.554667	47.722
BT	PE	rs114165349	C	G	0.053148	4.00037e-16	-0.0540546	0.0702328	49.4799
BT	PE	rs115260227	G	A	-0.111876	2.39994e-31	-0.0695685	0.810748	112.818
BT	PE	rs11588341	G	A	-0.0120369	2.30001e-09	0.0050313	0.663085	27.1647
BT	PE	rs11621792	T	C	0.01275	2.1e-10	-0.0382561	0.00104381	30.8592
BT	PE	rs11919691	G	A	-0.0132684	2.90001e-10	0.00824613	0.473148	31.7618
BT	PE	rs12347838	C	T	-0.0175311	5.10035e-16	-0.00720551	0.544574	50.8463
BT	PE	rs1264332	C	G	0.0233666	2.19989e-22	-0.0195544	0.0909704	95.4974
BT	PE	rs12658172	C	G	-0.018886	3.29989e-12	-0.00468707	0.765694	36.366
BT	PE	rs12796488	A	C	-0.0248549	3.69999e-21	-0.000951181	0.951936	68.6097
BT	PE	rs12940654	G	A	-0.0255154	2.60016e-13	-0.0190354	0.18031	39.4317
BT	PE	rs13028479	T	G	-0.0184182	3.19963e-20	0.00844012	0.463635	64.2326
BT	PE	rs13065463	A	G	-0.0169449	1.5e-08	0.00685313	0.75812	24.9353
BT	PE	rs13108218	G	A	0.0176657	1.69981e-17	0.00948074	0.432752	56.4926
BT	PE	rs1318995	G	T	0.0118184	3.69999e-09	-0.0187181	0.0954993	26.7095
BT	PE	rs13261573	A	G	-0.0161763	2.29985e-12	0.0241281	0.0560673	37.3954
BT	PE	rs17580	A	T	-0.0270762	9.90011e-09	-0.00303479	0.958905	25.7547
BT	PE	rs17703883	C	T	0.0243257	3.59998e-27	-0.00444695	0.72996	86.1587
BT	PE	rs187383202	T	C	-0.0533955	1.7e-08	0.0510685	0.49908	27.9656
BT	PE	rs192287715	A	G	0.0297064	5.60015e-16	0.00149549	0.938251	50.4152
BT	PE	rs1937883	A	G	-0.0182063	3.19963e-16	0.000827313	0.946796	52.8839
BT	PE	rs1994721	A	G	-0.0335511	5.90065e-33	-0.0142174	0.352565	108.72
BT	PE	rs2011425	G	T	-0.0376561	8.9002e-25	0.00732526	0.749514	79.4758
BT	PE	rs202200760	C	G	-0.0396479	8.30042e-13	-0.0284215	0.250287	45.0095
BT	PE	rs2038695	A	C	-0.0113985	5.30005e-09	0.0110805	0.328412	24.6251
BT	PE	rs2312064	G	C	-0.0111847	4.20001e-08	0.0199895	0.0855441	23.6924
BT	PE	rs2350892	G	A	0.014464	1.29987e-12	-0.0157309	0.208975	37.8696
BT	PE	rs2364232	C	A	0.0125666	3.2e-08	0.046603	0.000197779	23.2753
BT	PE	rs2392239	T	C	0.0193946	2.90001e-19	0.0130419	0.259342	61.3707
BT	PE	rs2587507	C	T	0.0117181	2.90001e-09	0.014979	0.183262	26.2927
BT	PE	rs2684839	C	G	-0.0131626	3.80014e-11	0.0060152	0.593818	33.1774
BT	PE	rs2764772	A	T	0.0189214	8.80035e-19	0.0135511	0.246992	61.0495
BT	PE	rs284487	T	C	0.0119763	5.49997e-09	0.00257064	0.820279	24.1745
BT	PE	rs28929474	T	C	-0.0915661	9.49948e-39	0.133519	0.000630318	125.762
BT	PE	rs35319517	T	C	-0.0144524	4.70002e-09	0.0081068	0.555297	25.1365
BT	PE	rs41264945	T	C	0.0244992	1.89998e-08	-0.0468181	0.0446447	23.8247
BT	PE	rs41313485	A	G	0.0333064	5.99998e-09	0.0286546	0.364181	26.5123
BT	PE	rs4149056	C	T	0.0231508	2.19989e-16	-0.0200221	0.153927	52.7098
BT	PE	rs4237037	A	C	0.0164615	6.70039e-13	0.0115503	0.443218	38.1189
BT	PE	rs4506131	C	G	-0.0158816	1.39991e-12	-0.00707436	0.600548	37.4485
BT	PE	rs4522206	C	G	-0.0136065	6.4998e-11	-0.00176078	0.886527	32.3628
BT	PE	rs45446698	G	T	-0.058755	1.20005e-32	-0.0146169	0.563818	106.918
BT	PE	rs4565819	A	G	-0.0158151	2.30001e-09	-0.00785727	0.606773	27.1826
BT	PE	rs4655598	A	T	-0.0111549	2.30001e-08	0.00707555	0.531047	23.5775
BT	PE	rs56196860	A	C	0.128389	4.7973e-112	-0.00111469	0.982659	385.154
BT	PE	rs56332871	A	C	-0.0181845	8.49963e-16	0.0342664	0.00560958	50.1753
BT	PE	rs590097	G	T	0.018975	1.10002e-19	0.0139688	0.227409	63.0081
BT	PE	rs6009583	T	C	0.018393	2.70023e-16	0.000939083	0.944582	50.7321
BT	PE	rs61237993	A	G	0.0180937	9.40005e-10	0.00886628	0.592284	27.84
BT	PE	rs6142206	A	G	0.0133602	5.19996e-11	0.0178388	0.113529	33.3327
BT	PE	rs62260729	C	T	0.0136548	2.99999e-10	0.0310966	0.0162446	31.3056
BT	PE	rs629042	C	G	0.0173631	4.19952e-18	-0.0144804	0.204713	55.0932
BT	PE	rs6473232	G	C	-0.0148692	2e-10	0.0188486	0.18276	30.1765
BT	PE	rs6771237	A	T	-0.0122705	5.39995e-10	0.00659591	0.56083	28.7155
BT	PE	rs6854749	T	A	0.0144127	3.79997e-09	-0.00267009	0.83877	25.526
BT	PE	rs687339	T	C	0.023072	3.50026e-22	-0.012098	0.439912	71.7025
BT	PE	rs6912283	A	G	0.0138991	1.39991e-12	-0.00246378	0.831361	36.4246
BT	PE	rs71529289	T	C	-0.017019	1.80011e-13	-0.0105508	0.388385	41.8254
BT	PE	rs7183977	C	T	0.0188057	7.8001e-19	0.0132429	0.257327	61.3951
BT	PE	rs7248104	A	G	-0.0127354	1.09999e-10	0.0115771	0.307518	30.1648
BT	PE	rs7254216	C	T	-0.0118109	9.90011e-09	0.00942191	0.433122	25.4033
BT	PE	rs7256062	C	G	0.0127754	1.79999e-10	0.0024955	0.830968	30.6765
BT	PE	rs727428	C	T	-0.0642089	1e-200	0.0164824	0.154585	780.918
BT	PE	rs72834698	A	G	-0.0177982	8.00018e-11	-0.0463236	0.00579495	29.6344
BT	PE	rs73597479	T	C	0.0333661	1.09999e-10	0.0601992	0.0171898	31.1553
BT	PE	rs7395670	T	C	-0.0122007	2.80001e-09	-0.00856108	0.447519	27.5028
BT	PE	rs73969326	A	T	0.0230056	1.20005e-12	-0.00037918	0.984058	39.1927
BT	PE	rs76006132	T	G	0.0322757	1.10002e-16	0.018135	0.50918	51.8918
BT	PE	rs7610095	A	G	-0.0160018	2.09991e-15	-0.033336	0.00485255	48.5785
BT	PE	rs76229206	C	T	-0.0339272	2.30001e-10	-0.0198027	0.517795	30.6206
BT	PE	rs7679843	G	C	0.0235565	1.9002e-11	0.0187346	0.399988	36.6795
BT	PE	rs76895963	G	T	-0.065956	3.59998e-18	0.0712975	0.0326911	68.1182
BT	PE	rs7780066	A	G	0.0134951	3.29997e-08	0.00344506	0.811017	22.9327
BT	PE	rs7912521	C	T	0.0306435	1e-51	-0.00711708	0.555522	174.682
BT	PE	rs7924036	T	G	-0.0165262	1.9002e-16	0.00576888	0.607572	52.3051
BT	PE	rs7928369	T	C	-0.0125316	6.19998e-09	0.0017943	0.88523	24.1146
BT	PE	rs794614	G	A	-0.0229194	3.69999e-22	-0.045867	0.00325162	69.135
BT	PE	rs7979473	G	A	-0.017473	1.39991e-17	0.0183578	0.10878	55.3982
BT	PE	rs799158	C	T	0.0277953	2.39999e-08	-0.0463294	0.215243	24.2335
BT	PE	rs8078625	T	C	0.0107762	4.49997e-08	0.0387711	0.000765597	21.3349
BT	PE	rs8178824	T	C	0.04606	5.79963e-15	-0.0484167	0.396093	46.9625
BT	PE	rs9321953	C	T	0.0115038	6.19998e-09	0.006394	0.593741	25.0941
BT	PE	rs9322822	T	C	-0.023054	8.9002e-27	-0.00562462	0.642973	88.7594
BT	PE	rs9378160	C	A	0.0148439	1.6e-10	-0.062472	0.592886	26.3011
BT	PE	rs9495551	T	C	-0.0170792	8.4004e-13	-0.0155359	0.220986	38.3993
BT	PE	rs967514	G	A	0.0115983	2.30001e-08	-0.0220056	0.0609172	25.0715
BT	PE	rs968257	C	T	-0.0118628	2.19999e-08	-0.000924504	0.94055	24.4079
BT	PE	rs9986829	A	G	0.0279447	4.19952e-43	-0.00806966	0.477362	149.57
BT	PE	rs9987289	G	A	-0.0252994	1.99986e-13	-0.0599395	0.000162701	40.8501
SHBG	DVT	rs10002832	G	A	0.00713503	4e-08	0.0155464	0.512528	17.0592
SHBG	DVT	rs1003009	C	T	0.0101111	1.59993e-11	0.0894855	0.00256159	23.2356
SHBG	DVT	rs10210970	T	C	-0.00928491	7.89951e-15	-0.020119	0.332165	15.936
SHBG	DVT	rs10278546	C	A	0.0155847	2.70023e-52	0.0115104	0.556269	11.355
SHBG	DVT	rs10811662	A	G	0.00712583	1.09999e-10	-0.0103681	0.651726	12.7468
SHBG	DVT	rs11002762	C	G	-0.00707056	3.50002e-08	0.0182947	0.931082	16.9269
SHBG	DVT	rs111981233	G	T	0.0214079	1.59993e-46	0.00159738	0.966824	22.6979
SHBG	DVT	rs112500920	C	T	-0.0116177	4.00037e-11	-0.0157629	0.690779	24.7061
SHBG	DVT	rs113257350	T	C	-0.0172861	4.60002e-10	0.102756	0.0122352	60.441
SHBG	DVT	rs114053844	C	T	0.0280888	6.20012e-19	0.0189546	0.829245	108.237
SHBG	DVT	rs114165349	C	G	-0.0812431	1e-200	-0.0784932	0.0651793	60.0859
SHBG	DVT	rs114949263	C	T	0.0150821	1.69981e-34	-0.0227232	0.448131	18.3143
SHBG	DVT	rs11515536	T	C	0.00676726	1.6e-08	0.00835017	0.711948	15.5951
SHBG	DVT	rs11629105	G	T	0.0132434	5.60015e-40	0.00601134	0.767791	11.3955
SHBG	DVT	rs11665716	A	G	-0.00596212	2e-09	-0.0139126	0.479456	10.5906
SHBG	DVT	rs11666245	A	G	-0.0166347	7.00003e-20	-0.0738491	0.0896169	32.2542
SHBG	DVT	rs11729169	T	C	0.010678	2.80027e-15	-0.00880857	0.795629	18.6207
SHBG	DVT	rs117411982	A	C	0.0234516	1.9002e-13	-0.0531989	0.360357	128.297
SHBG	DVT	rs11862061	G	T	0.0103697	2.49977e-12	-0.0252199	0.477455	21.8018
SHBG	DVT	rs12435790	G	A	0.0102458	5.80003e-10	0.0509735	0.0994397	23.2894
SHBG	DVT	rs12636106	T	C	0.00601812	1.6e-08	0.0209295	0.372164	13.3046
SHBG	DVT	rs12770588	G	A	0.00553486	2.5e-08	0.0548171	0.0100556	11.5491
SHBG	DVT	rs13059141	A	G	0.00944204	3.29989e-14	-0.0141156	0.616192	17.4505
SHBG	DVT	rs1354066	C	T	-0.0145409	3.40001e-08	0.0032777	0.943417	45.0077
SHBG	DVT	rs138373837	T	C	0.0176042	4.00037e-11	-0.00494452	0.952303	59.7162
SHBG	DVT	rs138526953	A	C	-0.0162828	1.29999e-09	-0.00608514	0.911784	66.1847
SHBG	DVT	rs138611541	C	T	-0.0110124	6.4998e-13	0.0440705	0.276354	23.5343
SHBG	DVT	rs138824	A	G	-0.00858705	8e-10	0.0245782	0.343906	20.0318
SHBG	DVT	rs139805419	T	C	0.0208061	8.49963e-12	-0.110617	0.419099	96.3754
SHBG	DVT	rs139974673	C	T	-0.0656366	5.1051e-147	-0.071957	0.520766	53.0749
SHBG	DVT	rs141845046	T	C	0.0149073	1.09999e-08	0.0299403	0.346537	64.826
SHBG	DVT	rs141881700	A	G	-0.0527462	1e-48	-0.0682471	0.499906	172.112
SHBG	DVT	rs142331290	G	A	-0.083804	3.3037e-155	0.16964	0.0281631	117.127
SHBG	DVT	rs142344887	A	C	0.0217292	4.30002e-08	-0.0761503	0.608353	148.562
SHBG	DVT	rs143554698	T	C	-0.00820066	1.50003e-12	0.00361581	0.890749	14.9109
SHBG	DVT	rs143853610	G	C	0.0219404	2.19999e-08	0.00592439	0.931776	174.113
SHBG	DVT	rs144642136	G	C	-0.0239537	8.99995e-10	-0.04478	0.586876	159.974
SHBG	DVT	rs145775785	T	C	0.0228582	6.1e-10	0.0319719	0.460798	134.474
SHBG	DVT	rs146122326	A	G	-0.0236282	8.9002e-17	-0.110648	0.020742	60.625
SHBG	DVT	rs146199089	A	G	0.024099	2.60016e-13	-0.0225682	0.746755	89.6417
SHBG	DVT	rs146701070	T	C	0.0716559	2.3014e-104	0.0878816	0.353214	111.519
SHBG	DVT	rs149092986	C	T	-0.0163666	2.39999e-08	0.087677	0.127309	59.8353
SHBG	DVT	rs150438405	C	G	-0.111879	1e-200	0.109742	0.333833	169.263
SHBG	DVT	rs152439	C	T	-0.0094523	8.10009e-09	0.013889	0.644684	24.258
SHBG	DVT	rs1642792	A	G	-0.080197	9.5061e-107	-0.0380128	0.53369	171.796
SHBG	DVT	rs16842246	C	T	0.0119613	2.90001e-12	0.0481201	0.346481	26.6271
SHBG	DVT	rs17138476	T	C	0.00722871	6.59933e-11	0.0147268	0.456319	13.18
SHBG	DVT	rs17471520	C	T	0.00864886	9.49992e-10	0.0682467	0.00463639	20.7919
SHBG	DVT	rs17580	A	T	0.0257707	1.9002e-42	0.062309	0.460772	30.7901
SHBG	DVT	rs1801282	G	C	0.021621	2.99985e-67	0.00191805	0.928575	16.599
SHBG	DVT	rs1801689	C	A	-0.0379297	2.99985e-60	-0.0434832	0.592205	44.6326
SHBG	DVT	rs185241389	T	C	0.00771681	2.99999e-10	0.0279484	0.266951	18.4581
SHBG	DVT	rs188968468	C	G	-0.019119	5.89997e-09	-0.0799513	0.193533	97.1271
SHBG	DVT	rs191531655	T	C	0.0360736	1.39991e-36	-0.1358	0.022944	85.6933
SHBG	DVT	rs193159515	A	G	0.0516767	1e-200	-0.04963	0.206802	22.4926
SHBG	DVT	rs202200760	C	G	0.0734377	1e-200	-0.0381234	0.278926	36.5446
SHBG	DVT	rs2522064	A	G	0.00983175	2.80027e-20	-0.00204519	0.916662	11.5087
SHBG	DVT	rs2542522	A	G	0.00741058	1.89998e-08	-0.00225832	0.934408	18.6484
SHBG	DVT	rs2583920	G	A	-0.00939612	2e-10	-0.043679	0.15678	19.2931
SHBG	DVT	rs267733	G	A	-0.0122992	6.59933e-29	-0.030197	0.186288	13.228
SHBG	DVT	rs28360642	C	A	-0.0163796	8.69961e-48	0.00839096	0.674932	13.3237
SHBG	DVT	rs28510484	C	G	-0.00811948	3.80014e-12	-0.00676678	0.751483	12.9644
SHBG	DVT	rs28925904	T	C	-0.0211688	3.59998e-16	-0.118136	0.408752	53.6471
SHBG	DVT	rs28929474	T	C	0.0964206	1e-200	0.104647	0.0720261	80.37
SHBG	DVT	rs2914233	C	T	-0.0115824	5.30029e-31	-0.00377318	0.874517	10.4782
SHBG	DVT	rs34175495	A	G	-0.00824915	2.39999e-08	0.0156575	0.584345	20.8568
SHBG	DVT	rs34255979	T	C	0.0276807	1.4997e-108	-0.00882466	0.79624	16.7538
SHBG	DVT	rs34390319	C	T	0.0140167	2.90001e-22	-0.016961	0.522625	18.6963
SHBG	DVT	rs34517439	A	C	0.0092581	8.19974e-13	0.0414243	0.0853749	16.4454
SHBG	DVT	rs35350976	G	A	0.00826851	4.10015e-16	-0.009051	0.666319	12.6172
SHBG	DVT	rs35676483	C	T	0.00660027	1.09999e-08	-0.0483997	0.108519	14.9148
SHBG	DVT	rs36062478	C	T	-0.0054276	3.79997e-08	-0.041683	0.117416	13.9465
SHBG	DVT	rs3737178	G	A	-0.0102005	1.2e-08	-0.0312945	0.335547	30.2067
SHBG	DVT	rs3761706	A	G	-0.0177971	9.79941e-28	-0.0570636	0.154307	25.2893
SHBG	DVT	rs3769647	C	G	-0.0109976	2.69998e-10	-0.073894	0.126988	26.7719
SHBG	DVT	rs41284816	T	G	0.0305	1.50003e-25	0.110307	0.0573416	81.1673
SHBG	DVT	rs440837	G	A	0.0188488	4.00037e-80	-0.00411647	0.837875	10.6853
SHBG	DVT	rs445	T	C	-0.0116821	4.79954e-18	-0.00182134	0.957944	20.0193
SHBG	DVT	rs451575	G	C	-0.0109594	2.19999e-09	-0.0284727	0.431743	28.1064
SHBG	DVT	rs45512696	T	C	0.0205653	1.99986e-86	-0.0240435	0.285662	12.7
SHBG	DVT	rs4639796	A	G	-0.0124336	4.30031e-28	0.0332398	0.0827447	13.3272
SHBG	DVT	rs469882	C	A	-0.00884139	9.09913e-17	0.00287783	0.883854	10.946
SHBG	DVT	rs4709746	T	C	0.00992161	6.4003e-17	-0.0253951	0.388556	15.3229
SHBG	DVT	rs4739515	C	G	0.0123957	1.89998e-08	-0.000888399	0.976108	34.7207
SHBG	DVT	rs4809608	G	A	-0.00701975	2.49977e-12	0.0140083	0.466713	10.346
SHBG	DVT	rs4820091	G	T	0.0106693	1.59993e-21	0.0203181	0.24374	12.4561
SHBG	DVT	rs55747707	A	G	0.00809829	3.19963e-16	0.0251808	0.228846	10.8082
SHBG	DVT	rs55987409	T	C	0.0181766	6.4003e-28	-0.00209488	0.952206	23.7546
SHBG	DVT	rs559986	T	C	-0.0115	6.59933e-17	-0.0231782	0.307511	20.2168
SHBG	DVT	rs56196860	A	C	0.0234832	4.40048e-24	0.0817544	0.264372	42.8008
SHBG	DVT	rs56257546	C	G	0.0202552	1.20005e-18	-0.0595348	0.135497	41.3921
SHBG	DVT	rs57467915	A	G	-0.0218329	3.90032e-11	0.0611951	0.319391	133.055
SHBG	DVT	rs57653595	G	A	0.0112112	9.20005e-10	-0.0274739	0.254065	27.2683
SHBG	DVT	rs57743625	A	G	-0.0300891	1.099e-159	0.00120908	0.945526	13.4699
SHBG	DVT	rs60018147	G	A	0.0138139	2.60016e-25	-0.00251929	0.918073	16.6566
SHBG	DVT	rs61744628	A	G	0.0167873	1.69981e-11	0.0297295	0.516632	44.8561
SHBG	DVT	rs61758464	A	G	0.00948175	1.10002e-17	9.65015e-05	0.996392	14.7681
SHBG	DVT	rs61830291	C	A	0.00885776	1.2e-10	-0.00919329	0.715405	19.1329
SHBG	DVT	rs61854105	A	G	-0.0176256	5.50047e-19	-0.02173	0.623339	30.5061
SHBG	DVT	rs62059821	A	G	0.0484219	1e-200	-0.0338256	0.385667	17.8523
SHBG	DVT	rs62271373	A	T	-0.0178848	2.29985e-24	0.0433882	0.274254	26.61
SHBG	DVT	rs62472728	T	C	0.0120196	7.69999e-10	0.0360088	0.194541	26.42
SHBG	DVT	rs62577365	T	C	-0.0108291	7.49998e-10	-0.0411948	0.259395	27.6882
SHBG	DVT	rs62580766	T	C	0.0109816	3.19963e-27	-0.00750367	0.776322	12.4086
SHBG	DVT	rs62618693	T	C	0.0158869	2.29985e-16	-0.0701373	0.174715	32.2686
SHBG	DVT	rs6510107	G	A	0.0068845	1.5e-10	0.0466968	0.0379245	13.0328
SHBG	DVT	rs670323	A	G	0.0102826	1e-24	0.0240059	0.248026	10.414
SHBG	DVT	rs6703810	C	T	0.00964835	4.20001e-10	0.0563458	0.181768	23.4981
SHBG	DVT	rs6758199	T	C	-0.0182805	1.10002e-28	0.031837	0.236979	24.765
SHBG	DVT	rs6948767	A	G	0.0144537	1.50003e-11	-0.0502705	0.120267	35.1292
SHBG	DVT	rs71397530	T	C	-0.0136955	2.30001e-09	-0.0202093	0.731661	41.3394
SHBG	DVT	rs71538127	G	C	-0.00884176	1.50003e-13	0.00298334	0.912722	16.5493
SHBG	DVT	rs7186308	G	A	-0.00598762	4.60002e-10	0.00274554	0.906543	10.8275
SHBG	DVT	rs72656010	C	T	-0.00822711	6.59933e-12	-0.0127459	0.600095	15.5892
SHBG	DVT	rs72663955	G	T	-0.00726042	5.30005e-09	0.0137767	0.57955	15.3542
SHBG	DVT	rs72683923	C	T	0.0270885	5.70033e-22	-0.0301655	0.697688	78.8764
SHBG	DVT	rs72753349	T	C	0.0113378	2.90001e-08	0.040157	0.268312	34.5213
SHBG	DVT	rs72783094	G	A	-0.00827063	1.79999e-08	0.0708245	0.0100369	20.7797
SHBG	DVT	rs72798731	T	C	0.0144295	7.19996e-09	-0.072498	0.186373	40.8855
SHBG	DVT	rs72841470	C	A	-0.0827822	1e-200	-0.0043578	0.903857	36.8468
SHBG	DVT	rs73193388	T	C	0.0103167	5.19996e-18	0.00625846	0.821348	15.1346
SHBG	DVT	rs73401721	A	C	0.0124388	3.79997e-10	-0.0396466	0.253326	31.1115
SHBG	DVT	rs738409	G	C	0.0230066	3.0974e-114	-0.0423456	0.0277607	10.0916
SHBG	DVT	rs74923405	T	C	-0.0131777	1.89998e-10	-0.0232897	0.723293	33.8558
SHBG	DVT	rs75130744	C	G	-0.027428	7.29962e-72	-0.00687579	0.791398	23.9592
SHBG	DVT	rs7515496	A	G	0.0103017	6.29941e-17	0.0146258	0.582205	16.8446
SHBG	DVT	rs7539725	G	A	0.00651944	8e-10	0.067781	0.000922635	15.0909
SHBG	DVT	rs7557491	A	C	0.00610934	1.40001e-08	0.00250535	0.902406	11.9338
SHBG	DVT	rs76767219	A	C	0.0425796	6.90081e-83	-0.117747	0.0223398	39.4616
SHBG	DVT	rs7678138	A	G	-0.0105258	1.69981e-18	0.00659433	0.750931	16.4237
SHBG	DVT	rs76895963	G	T	0.0729231	1.1995e-120	0.0670246	0.163817	72.1815
SHBG	DVT	rs7735249	G	C	-0.0185896	3.90032e-46	0.0110842	0.653412	18.1605
SHBG	DVT	rs77395777	T	C	-0.0170906	1.2e-09	0.00843061	0.842543	57.0204
SHBG	DVT	rs7794048	A	G	-0.0131746	4.79954e-14	0.01911	0.704875	25.5583
SHBG	DVT	rs7823971	A	C	-0.00678316	1.59993e-11	0.000650072	0.978831	10.9403
SHBG	DVT	rs78890745	A	G	0.0170398	1.69981e-37	0.00134848	0.957264	18.5097
SHBG	DVT	rs7893136	T	C	0.0184224	5.49997e-10	0.0280837	0.546905	69.0225
SHBG	DVT	rs79287178	A	G	-0.0368717	1.69981e-51	-0.0433998	0.284299	42.9629
SHBG	DVT	rs79391862	C	A	-0.0824289	2.1979e-121	0.0220621	0.632242	145.229
SHBG	DVT	rs79693490	A	G	-0.121586	1.6982e-166	0.178834	0.15119	177.706
SHBG	DVT	rs79717793	A	G	-0.0207012	8.49963e-84	0.00847628	0.713761	13.8703
SHBG	DVT	rs8093364	A	C	-0.00857681	2.39994e-16	-0.0028859	0.878112	10.8307
SHBG	DVT	rs820503	A	C	-0.0120646	4.19952e-25	0.00225012	0.920272	14.9743
SHBG	DVT	rs9266303	T	G	-0.0135061	7.89951e-37	0.0167966	0.523426	13.1306
SHBG	DVT	rs9375477	G	A	-0.0079594	2.80027e-12	-0.00142135	0.941835	14.4448
SHBG	DVT	rs9379084	A	G	-0.0138383	5.19996e-26	0.0831108	0.000930572	17.133
SHBG	DVT	rs9677933	T	C	0.00729245	1.79999e-10	-0.0121433	0.583933	13.4819
SHBG	DVT	rs9697210	A	G	-0.0159893	9.20026e-45	0.0515192	0.0484875	14.8039
SHBG	DVT	rs9739640	G	A	-0.00854372	7.00003e-14	0.00729917	0.738333	13.002
TT	DVT	rs10184382	T	C	0.00821243	1.09999e-10	0.000747398	0.963911	14.1448
TT	DVT	rs10202148	A	G	-0.00884922	2.69998e-10	-0.0246347	0.184476	12.8458
TT	DVT	rs10278686	T	C	0.00987923	1.29987e-14	1.55206	0.238482	20.738
TT	DVT	rs10817260	T	C	-0.0137891	6.90081e-17	-0.00113025	0.949405	24.9046
TT	DVT	rs10851922	T	C	-0.00842346	5.70033e-11	0.0257244	0.123746	14.4554
TT	DVT	rs10876041	C	T	0.00943347	1.9002e-12	0.0132976	0.425595	17.4372
TT	DVT	rs10892924	T	A	0.0107634	2.70023e-17	-0.0176773	0.275145	24.1634
TT	DVT	rs11031005	C	T	0.00997621	2.1e-08	0.00979152	0.649863	10.3885
TT	DVT	rs11191801	C	A	-0.00919391	6.00067e-12	-0.00917556	0.624124	14.8736
TT	DVT	rs112694713	G	A	-0.0406377	3.50026e-13	-0.00965819	0.860157	18.3781
TT	DVT	rs1128249	T	G	0.00940047	4.10015e-13	0.012246	0.468553	17.9181
TT	DVT	rs114678455	A	G	0.0380155	1e-21	0.0560729	0.222408	32.6703
TT	DVT	rs11556924	T	C	0.00823325	1.2e-09	0.00206357	0.90418	13.7024
TT	DVT	rs11564722	T	C	0.00868151	8.19993e-09	-0.0384739	0.043937	11.6752
TT	DVT	rs11624408	G	A	0.00798024	5.60003e-10	-0.0315299	0.052465	13.3705
TT	DVT	rs116646027	C	T	-0.03987	5.90065e-11	-0.040794	0.906494	16.6869
TT	DVT	rs11673591	T	A	-0.0123488	4.79954e-17	-0.00850831	0.633438	24.4485
TT	DVT	rs117007168	G	T	0.0188362	2.5e-09	-0.00922756	0.850279	12.6182
TT	DVT	rs11937496	G	A	0.0070501	2.90001e-08	0.0129552	0.423377	10.4325
TT	DVT	rs12185851	C	T	0.00874017	6.69993e-09	-0.0100683	0.605079	11.5634
TT	DVT	rs12416196	T	C	-0.00833378	6.4e-10	-0.0281032	0.0832319	13.6823
TT	DVT	rs12436785	C	T	0.0105394	7.00003e-16	0.010608	0.516862	22.9485
TT	DVT	rs1260326	C	T	0.0281178	3.4995e-103	-0.0177397	0.294455	160.589
TT	DVT	rs12658172	C	G	-0.0177375	2.70023e-23	-0.00860283	0.701799	35.6312
TT	DVT	rs12683780	C	A	-0.0104924	2.80027e-13	-0.0115366	0.490218	20.7183
TT	DVT	rs12796488	A	C	-0.0095618	1.40001e-08	-0.0108879	0.629266	11.2722
TT	DVT	rs12925980	C	T	-0.00934901	4.70002e-12	0.0242916	0.182366	16.6653
TT	DVT	rs13152154	T	C	-0.00830777	7.29995e-09	-0.0212509	0.230217	11.6474
TT	DVT	rs13153019	C	T	0.00895584	4.09996e-09	0.0456882	0.0113792	12.7468
TT	DVT	rs1317701	C	T	0.0167637	3.69999e-34	0.0150006	0.406346	51.2765
TT	DVT	rs13185520	A	G	0.0078686	9.09997e-10	-0.00727413	0.664128	12.8652
TT	DVT	rs13410301	T	C	0.00836464	5.10035e-11	0.0204185	0.211961	14.1529
TT	DVT	rs1362234	G	A	-0.0354202	5.99998e-10	0.0485431	0.656307	15.3047
TT	DVT	rs1408	A	G	-0.0114428	6.79986e-19	-0.00826922	0.609361	27.1504
TT	DVT	rs146497684	T	A	0.0442434	1.20005e-29	-0.0375531	0.309008	48.9476
TT	DVT	rs157934	C	T	0.00833858	3.40001e-09	0.0299275	0.0698715	12.5332
TT	DVT	rs1625895	C	T	0.0312301	3.80014e-59	0.0289522	0.268744	90.9986
TT	DVT	rs1681967	G	A	-0.0149523	5.89997e-10	-0.0301887	0.23674	14.3369
TT	DVT	rs17270243	G	A	0.00922895	6.1e-10	0.0519568	0.0108933	13.1829
TT	DVT	rs17326209	A	G	-0.00887018	1.59993e-11	0.00386021	0.812533	16.3518
TT	DVT	rs17497828	A	G	-0.00891926	2.80001e-10	-0.0353303	0.0363446	13.0749
TT	DVT	rs1782652	A	T	-0.00761397	9.49992e-09	-0.00525999	0.763818	11.6229
TT	DVT	rs17880847	A	T	-0.0638608	7.19946e-29	0.0931089	0.390163	45.8738
TT	DVT	rs1822246	G	A	-0.0083795	1.6e-09	-0.0337212	0.0658643	12.457
TT	DVT	rs1835542	T	C	-0.00732365	2.19999e-08	-0.0126701	0.437345	10.7071
TT	DVT	rs1837095	A	T	-0.00857442	1.69981e-11	0.0479975	0.00472455	14.8428
TT	DVT	rs1977658	G	T	-0.0145824	1.59993e-27	-0.0108682	0.539589	40.8063
TT	DVT	rs1980091	A	G	-0.0116459	1.9002e-16	0.0238877	0.164017	24.5376
TT	DVT	rs2004511	C	T	0.00980757	2.69998e-10	-0.0532362	0.030013	14.1341
TT	DVT	rs2011425	G	T	-0.0249772	3.10027e-26	0.0169687	0.606492	38.8462
TT	DVT	rs2035838	G	A	-0.0111111	2.5e-10	-0.0171481	0.432494	13.2548
TT	DVT	rs2061679	T	C	0.0332963	1.50003e-36	-0.0310855	0.524333	58.3319
TT	DVT	rs2201003	G	A	-0.00800069	6.69993e-10	0.00604245	0.71538	12.5973
TT	DVT	rs2241388	C	T	-0.0108006	3.19963e-14	-0.0322158	0.0578242	19.9437
TT	DVT	rs2250010	T	C	0.00968821	3.09999e-09	0.00938005	0.646519	12.2902
TT	DVT	rs2250352	A	G	0.0188041	6.59933e-37	-0.0205944	0.258255	55.6567
TT	DVT	rs2256191	C	T	-0.00750751	7.39997e-09	-0.0163352	0.359744	10.8341
TT	DVT	rs2273991	C	G	-0.0128192	2.99999e-09	0.0274045	0.22372	12.8655
TT	DVT	rs2306847	T	A	0.0189427	5.19996e-34	0.0115306	0.569059	50.4143
TT	DVT	rs2342307	G	A	-0.0118683	4.19952e-20	-0.00936033	0.57533	28.3116
TT	DVT	rs2359776	C	A	-0.00963429	1.39991e-12	0.0190392	0.243358	17.488
TT	DVT	rs2571001	A	C	-0.00739034	1.7e-08	0.0121623	0.449701	11.5937
TT	DVT	rs2583949	T	C	-0.0123421	5e-09	-0.0406108	0.133561	12.1449
TT	DVT	rs267733	G	A	-0.0118795	1.20005e-12	-0.030197	0.186288	16.2259
TT	DVT	rs2723065	G	A	0.0105151	1.29987e-14	0.0289061	0.0881252	22.032
TT	DVT	rs28421540	A	C	0.0108359	2.99985e-14	0.000881186	0.958545	20.3625
TT	DVT	rs28495625	A	C	0.0127398	1.20005e-12	-0.0283467	0.289263	17.4698
TT	DVT	rs28929474	T	C	0.0399493	1.10002e-17	0.104647	0.0720261	26.5961
TT	DVT	rs2903385	A	G	0.00939408	2.09991e-14	0.00529784	0.744022	18.7399
TT	DVT	rs34060476	G	A	0.0197945	5.30029e-26	0.0272646	0.250636	38.5797
TT	DVT	rs34955534	A	G	-0.0147669	6.4998e-12	0.00395693	0.878842	16.5847
TT	DVT	rs35222808	A	C	-0.00907747	5.69994e-10	0.00305017	0.861783	13.2108
TT	DVT	rs35783704	A	G	0.0200758	2.60016e-20	0.00606776	0.785738	31.1372
TT	DVT	rs35816571	G	C	-0.0140933	1.39991e-16	0.0152069	0.447085	23.9079
TT	DVT	rs36032941	A	C	-0.0225548	5.00035e-56	0.0216495	0.222324	90.0997
TT	DVT	rs36182456	A	G	0.0184446	2.09991e-33	0.0522728	0.0159742	49.7388
TT	DVT	rs370222	A	G	-0.0100454	3.10027e-12	-0.00497938	0.783455	18.1269
TT	DVT	rs3767844	G	A	0.0081603	5.49997e-09	0.00846594	0.626458	11.5918
TT	DVT	rs3790604	A	C	0.0198755	2.60016e-15	0.00682462	0.75052	22.9106
TT	DVT	rs41284816	T	G	0.0260423	1.5e-08	0.110307	0.0573416	10.8102
TT	DVT	rs445	T	C	-0.0118382	1.2e-08	-0.00182134	0.957944	10.2339
TT	DVT	rs4453027	T	G	-0.0101731	5.50047e-15	-0.0153641	0.343259	21.5006
TT	DVT	rs45446698	G	T	-0.120075	1e-200	-0.0929623	0.0103103	495.475
TT	DVT	rs4632729	G	A	-0.0148349	2.09991e-30	-0.00850686	0.600582	46.4016
TT	DVT	rs4678408	G	A	0.00937888	5.90065e-12	-0.0337237	0.0442986	17.4434
TT	DVT	rs4725944	C	G	0.00727243	4.60002e-08	0.0296153	0.0792465	10.6984
TT	DVT	rs4775935	G	T	-0.0116532	3.90032e-18	-0.0223966	0.185113	26.2979
TT	DVT	rs4790820	C	T	0.0084947	4.30002e-08	-0.0206558	0.289979	10.417
TT	DVT	rs4912377	A	C	-0.00763583	1.40001e-09	-0.00729946	0.651267	12.3845
TT	DVT	rs4961485	C	T	-0.0157393	5.89997e-10	0.0173264	0.668132	13.0852
TT	DVT	rs520829	G	T	0.0100721	2.19989e-16	0.0240437	0.135458	21.5116
TT	DVT	rs55707100	T	C	-0.0269106	7.70016e-12	-0.0699518	0.54175	15.2302
TT	DVT	rs55707502	T	C	0.0102629	1.6e-10	0.0137357	0.560662	13.7164
TT	DVT	rs56028970	C	T	0.0153384	6.79986e-12	-0.0463298	0.187901	16.2204
TT	DVT	rs56117787	G	A	0.0126732	1.9002e-14	0.0287879	0.145887	21.8059
TT	DVT	rs56196860	A	C	0.0644544	7.19946e-71	0.0817544	0.264372	107.479
TT	DVT	rs56271032	G	A	0.0110385	3.59998e-09	-0.0380448	0.149195	11.8101
TT	DVT	rs56332871	A	C	0.0172791	3.50026e-34	0.0168328	0.343508	50.3508
TT	DVT	rs57108174	C	T	-0.0103746	1.10002e-11	-0.00406843	0.844058	15.8928
TT	DVT	rs5752773	C	G	-0.0108792	2.19989e-14	-0.0303413	0.0999378	22.1319
TT	DVT	rs57615517	A	G	-0.00804383	4.70002e-10	-0.0331903	0.046534	11.8704
TT	DVT	rs58839393	T	A	-0.0157925	3.90032e-19	0.0459536	0.0359087	28.6978
TT	DVT	rs590097	G	T	0.0192827	3.80014e-48	0.00849161	0.608304	72.2504
TT	DVT	rs59781317	G	A	-0.00949673	6.4e-10	0.00190923	0.915757	14.3559
TT	DVT	rs6130613	T	C	0.0105361	2.90001e-15	-0.00991849	0.545665	23.5102
TT	DVT	rs61823391	C	T	-0.0110331	4.19952e-16	0.0325487	0.0558676	22.4131
TT	DVT	rs62115715	C	T	0.0295327	8.30042e-14	0.0205095	0.459013	20.0337
TT	DVT	rs62231815	C	T	-0.0152825	1.80011e-13	0.0148364	0.670845	18.1627
TT	DVT	rs62394296	T	C	0.01233	4.20001e-10	0.0103439	0.657293	13.3154
TT	DVT	rs6462989	C	A	-0.00798825	1.5e-09	0.0121498	0.459712	12.1846
TT	DVT	rs6471583	A	G	-0.0113891	1.10002e-19	0.00321946	0.845709	27.2145
TT	DVT	rs6847587	G	A	0.0081187	4.90004e-11	0.0231177	0.15096	13.9261
TT	DVT	rs6939861	A	G	-0.00864192	3.40001e-09	0.0336867	0.0676519	12.2707
TT	DVT	rs6951286	C	T	0.0108698	8.30042e-14	-0.00565557	0.770148	19.4439
TT	DVT	rs698270	G	A	-0.00860831	3.79997e-09	-0.00533461	0.816786	11.2474
TT	DVT	rs7183977	C	T	0.021492	3.10027e-57	0.00255178	0.878849	89.0413
TT	DVT	rs72660136	C	T	-0.0212318	8.50002e-10	0.0900741	0.163301	12.672
TT	DVT	rs72961013	A	G	-0.014537	2.1e-08	0.00806473	0.803682	11.1107
TT	DVT	rs73075656	T	G	-0.0147509	2.09991e-15	0.0257101	0.410253	21.3271
TT	DVT	rs73200740	A	C	0.00921089	1.79999e-09	-0.0154209	0.420895	13.003
TT	DVT	rs733190	C	T	-0.00773479	1.6e-09	-0.00362429	0.822071	12.6832
TT	DVT	rs73340354	C	T	0.00947336	4.90004e-10	0.0032077	0.869145	13.3733
TT	DVT	rs738409	G	C	0.0147054	7.39946e-21	-0.0423456	0.0277607	31.1846
TT	DVT	rs7574528	A	G	0.00827368	1.29999e-08	0.026734	0.123726	11.0241
TT	DVT	rs759068	A	G	0.0114466	5.19996e-16	-0.00820288	0.622309	23.1292
TT	DVT	rs7618363	G	C	-0.0116041	1.29999e-10	-0.0258887	0.29756	15.3131
TT	DVT	rs77017252	A	T	-0.0104464	4.79954e-12	-0.0343129	0.110181	17.1141
TT	DVT	rs7759938	T	C	0.00999899	1.69981e-13	-0.000423598	0.98054	18.5692
TT	DVT	rs78248023	A	C	0.0192124	1.59993e-16	0.002558	0.912248	22.5412
TT	DVT	rs784420	G	A	0.0129787	3.19963e-21	0.00372989	0.834282	29.3922
TT	DVT	rs78744936	A	G	0.0539805	1e-200	-0.00247846	0.896078	485.867
TT	DVT	rs79384925	A	C	-0.0255801	1.99986e-41	-0.0223331	0.316843	65.6282
TT	DVT	rs79391862	C	A	-0.0407221	2.39994e-14	0.0220621	0.632242	19.3996
TT	DVT	rs8126001	T	C	0.00953407	2.29985e-14	0.0196326	0.22641	19.3135
TT	DVT	rs881301	C	T	-0.0081257	6.4e-10	0.0229281	0.157247	13.6088
TT	DVT	rs9272309	G	A	-0.0128993	1.10002e-19	0.0054243	0.775683	33.3283
TT	DVT	rs9399469	A	T	0.00894726	1.80011e-11	0.00321227	0.843334	15.9886
TT	DVT	rs941446	T	C	0.00843126	3.50002e-10	0.022432	0.167345	14.0511
TT	DVT	rs9509847	A	C	-0.0200719	1.59993e-52	0.0445474	0.00675352	80.0309
TT	DVT	rs9543012	C	T	0.00806298	2.59998e-10	0.0195536	0.241729	12.6173
TT	DVT	rs9638084	G	A	0.00725485	1.6e-08	0.00971348	0.546163	10.7068
TT	DVT	rs9686661	T	C	-0.012459	1.29987e-14	0.0130909	0.580743	21.1403
TT	DVT	rs9913470	G	A	-0.0138148	5.30029e-15	-0.00595391	0.723814	25.6492
BT	DVT	rs10192634	T	C	0.0166649	4.49987e-13	0.000669534	0.969689	41.8111
BT	DVT	rs10212007	G	C	0.01963	3.09999e-08	0.0302831	0.249735	24.2661
BT	DVT	rs10279715	G	A	-0.014209	1.29987e-12	-0.00411149	0.798583	38.4497
BT	DVT	rs10445374	C	T	-0.0194906	4.79954e-22	0.0171324	0.287462	72.7026
BT	DVT	rs1050541	G	T	-0.0304246	8.4004e-49	-0.0165436	0.309656	175.035
BT	DVT	rs10745954	G	A	0.0129654	6.09958e-11	0.00241899	0.884021	32.1437
BT	DVT	rs10892924	T	A	0.0187203	2.99985e-21	-0.0176773	0.275145	65.8702
BT	DVT	rs1104608	C	G	0.0119033	5.80003e-09	0.00173622	0.915444	26.5311
BT	DVT	rs112295236	G	C	0.0313604	2.29985e-14	-0.000667565	0.988287	44.8906
BT	DVT	rs11240695	A	C	0.0183046	1.80011e-15	-0.0253678	0.191401	47.722
BT	DVT	rs114165349	C	G	0.053148	4.00037e-16	-0.0784932	0.0651793	49.4799
BT	DVT	rs115260227	G	A	-0.111876	2.39994e-31	-0.104949	0.800737	112.818
BT	DVT	rs11588341	G	A	-0.0120369	2.30001e-09	0.00428202	0.79555	27.1647
BT	DVT	rs11621792	T	C	0.01275	2.1e-10	-0.0232944	0.161905	30.8592
BT	DVT	rs11919691	G	A	-0.0132684	2.90001e-10	0.00852082	0.604821	31.7618
BT	DVT	rs12347838	C	T	-0.0175311	5.10035e-16	-0.0179621	0.29117	50.8463
BT	DVT	rs1264332	C	G	0.0233666	2.19989e-22	-0.0322018	0.0517047	95.4974
BT	DVT	rs12658172	C	G	-0.018886	3.29989e-12	-0.00860283	0.701799	36.366
BT	DVT	rs12796488	A	C	-0.0248549	3.69999e-21	-0.0108879	0.629266	68.6097
BT	DVT	rs12940654	G	A	-0.0255154	2.60016e-13	-0.0199281	0.327137	39.4317
BT	DVT	rs13028479	T	G	-0.0184182	3.19963e-20	0.00883933	0.59198	64.2326
BT	DVT	rs13065463	A	G	-0.0169449	1.5e-08	-0.00972946	0.760135	24.9353
BT	DVT	rs13108218	G	A	0.0176657	1.69981e-17	-0.00721758	0.676519	56.4926
BT	DVT	rs1318995	G	T	0.0118184	3.69999e-09	-0.00831158	0.605167	26.7095
BT	DVT	rs13261573	A	G	-0.0161763	2.29985e-12	0.0425041	0.0186823	37.3954
BT	DVT	rs17580	A	T	-0.0270762	9.90011e-09	0.062309	0.460772	25.7547
BT	DVT	rs17703883	C	T	0.0243257	3.59998e-27	0.0173254	0.347371	86.1587
BT	DVT	rs187383202	T	C	-0.0533955	1.7e-08	0.214494	0.0474384	27.9656
BT	DVT	rs192287715	A	G	0.0297064	5.60015e-16	-0.0131369	0.634759	50.4152
BT	DVT	rs1937883	A	G	-0.0182063	3.19963e-16	0.0215457	0.224717	52.8839
BT	DVT	rs1994721	A	G	-0.0335511	5.90065e-33	-0.0160294	0.463113	108.72
BT	DVT	rs2011425	G	T	-0.0376561	8.9002e-25	0.0169687	0.606492	79.4758
BT	DVT	rs202200760	C	G	-0.0396479	8.30042e-13	-0.0381234	0.278926	45.0095
BT	DVT	rs2038695	A	C	-0.0113985	5.30005e-09	0.0351518	0.0302914	24.6251
BT	DVT	rs2312064	G	C	-0.0111847	4.20001e-08	0.00940643	0.571644	23.6924
BT	DVT	rs2350892	G	A	0.014464	1.29987e-12	-0.000130433	0.994195	37.8696
BT	DVT	rs2364232	C	A	0.0125666	3.2e-08	0.0517093	0.00386661	23.2753
BT	DVT	rs2392239	T	C	0.0193946	2.90001e-19	0.0128183	0.43855	61.3707
BT	DVT	rs2587507	C	T	0.0117181	2.90001e-09	-0.0224247	0.163592	26.2927
BT	DVT	rs2684839	C	G	-0.0131626	3.80014e-11	-0.00299823	0.852748	33.1774
BT	DVT	rs2764772	A	T	0.0189214	8.80035e-19	0.034835	0.0376765	61.0495
BT	DVT	rs284487	T	C	0.0119763	5.49997e-09	0.00286426	0.859624	24.1745
BT	DVT	rs28929474	T	C	-0.0915661	9.49948e-39	0.104647	0.0720261	125.762
BT	DVT	rs35319517	T	C	-0.0144524	4.70002e-09	0.036139	0.0658931	25.1365
BT	DVT	rs41264945	T	C	0.0244992	1.89998e-08	-0.0778105	0.0195763	23.8247
BT	DVT	rs41313485	A	G	0.0333064	5.99998e-09	0.0692676	0.125435	26.5123
BT	DVT	rs4149056	C	T	0.0231508	2.19989e-16	-0.0166496	0.406713	52.7098
BT	DVT	rs4237037	A	C	0.0164615	6.70039e-13	0.0118295	0.583113	38.1189
BT	DVT	rs4506131	C	G	-0.0158816	1.39991e-12	-0.00494059	0.798454	37.4485
BT	DVT	rs4522206	C	G	-0.0136065	6.4998e-11	0.0108889	0.537851	32.3628
BT	DVT	rs45446698	G	T	-0.058755	1.20005e-32	-0.0929623	0.0103103	106.918
BT	DVT	rs4565819	A	G	-0.0158151	2.30001e-09	-0.0233066	0.285743	27.1826
BT	DVT	rs4655598	A	T	-0.0111549	2.30001e-08	0.0191317	0.236672	23.5775
BT	DVT	rs56196860	A	C	0.128389	4.7973e-112	0.0817544	0.264372	385.154
BT	DVT	rs56332871	A	C	-0.0181845	8.49963e-16	0.0168328	0.343508	50.1753
BT	DVT	rs590097	G	T	0.018975	1.10002e-19	0.00849161	0.608304	63.0081
BT	DVT	rs6009583	T	C	0.018393	2.70023e-16	0.0156705	0.418169	50.7321
BT	DVT	rs61237993	A	G	0.0180937	9.40005e-10	0.0110185	0.642285	27.84
BT	DVT	rs6142206	A	G	0.0133602	5.19996e-11	0.0145495	0.367239	33.3327
BT	DVT	rs62260729	C	T	0.0136548	2.99999e-10	0.0132162	0.47562	31.3056
BT	DVT	rs629042	C	G	0.0173631	4.19952e-18	-0.0394484	0.0158001	55.0932
BT	DVT	rs6473232	G	C	-0.0148692	2e-10	0.0169295	0.403609	30.1765
BT	DVT	rs6771237	A	T	-0.0122705	5.39995e-10	-0.00478013	0.768481	28.7155
BT	DVT	rs6854749	T	A	0.0144127	3.79997e-09	0.000164663	0.993001	25.526
BT	DVT	rs687339	T	C	0.023072	3.50026e-22	-0.0147787	0.5104	71.7025
BT	DVT	rs6912283	A	G	0.0138991	1.39991e-12	-0.0140013	0.397862	36.4246
BT	DVT	rs71529289	T	C	-0.017019	1.80011e-13	0.00305385	0.861619	41.8254
BT	DVT	rs7183977	C	T	0.0188057	7.8001e-19	0.00255178	0.878849	61.3951
BT	DVT	rs7248104	A	G	-0.0127354	1.09999e-10	0.0113065	0.486238	30.1648
BT	DVT	rs7254216	C	T	-0.0118109	9.90011e-09	-0.0154123	0.370326	25.4033
BT	DVT	rs7256062	C	G	0.0127754	1.79999e-10	-0.0182491	0.275689	30.6765
BT	DVT	rs727428	C	T	-0.0642089	1e-200	0.0281799	0.0888526	780.918
BT	DVT	rs72834698	A	G	-0.0177982	8.00018e-11	-0.0452983	0.0565575	29.6344
BT	DVT	rs73597479	T	C	0.0333661	1.09999e-10	0.0565476	0.118116	31.1553
BT	DVT	rs7395670	T	C	-0.0122007	2.80001e-09	-0.00424862	0.792372	27.5028
BT	DVT	rs73969326	A	T	0.0230056	1.20005e-12	-0.00700597	0.796516	39.1927
BT	DVT	rs76006132	T	G	0.0322757	1.10002e-16	0.0164084	0.676176	51.8918
BT	DVT	rs7610095	A	G	-0.0160018	2.09991e-15	-0.0353211	0.0365949	48.5785
BT	DVT	rs76229206	C	T	-0.0339272	2.30001e-10	-0.0577645	0.187918	30.6206
BT	DVT	rs7679843	G	C	0.0235565	1.9002e-11	0.0479621	0.13314	36.6795
BT	DVT	rs76895963	G	T	-0.065956	3.59998e-18	0.0670246	0.163817	68.1182
BT	DVT	rs7780066	A	G	0.0134951	3.29997e-08	0.0195614	0.343146	22.9327
BT	DVT	rs7912521	C	T	0.0306435	1e-51	-0.0162857	0.345682	174.682
BT	DVT	rs7924036	T	G	-0.0165262	1.9002e-16	-0.0126692	0.430337	52.3051
BT	DVT	rs7928369	T	C	-0.0125316	6.19998e-09	-0.00135818	0.939109	24.1146
BT	DVT	rs794614	G	A	-0.0229194	3.69999e-22	-0.0499926	0.0235462	69.135
BT	DVT	rs7979473	G	A	-0.017473	1.39991e-17	0.0145263	0.375468	55.3982
BT	DVT	rs799158	C	T	0.0277953	2.39999e-08	-0.0610312	0.253117	24.2335
BT	DVT	rs8078625	T	C	0.0107762	4.49997e-08	0.0431071	0.00895324	21.3349
BT	DVT	rs8178824	T	C	0.04606	5.79963e-15	-0.0365243	0.654487	46.9625
BT	DVT	rs9321953	C	T	0.0115038	6.19998e-09	0.00673367	0.694821	25.0941
BT	DVT	rs9322822	T	C	-0.023054	8.9002e-27	0.000618136	0.971611	88.7594
BT	DVT	rs9378160	C	A	0.0148439	1.6e-10	-0.0346625	0.117537	26.3011
BT	DVT	rs9495551	T	C	-0.0170792	8.4004e-13	-0.0345949	0.0570703	38.3993
BT	DVT	rs967514	G	A	0.0115983	2.30001e-08	-0.03271	0.0514778	25.0715
BT	DVT	rs968257	C	T	-0.0118628	2.19999e-08	-0.0136602	0.441528	24.4079
BT	DVT	rs9986829	A	G	0.0279447	4.19952e-43	-0.00400367	0.805526	149.57
BT	DVT	rs9987289	G	A	-0.0252994	1.99986e-13	-0.0731336	0.00123245	40.8501
SHBG	VTEgbmi	rs10002832	G	A	0.00713503	4e-08	-0.0029321	0.8353	17.0592
SHBG	VTEgbmi	rs1003009	C	T	0.0101111	1.59993e-11	0.029101	0.1165	23.2356
SHBG	VTEgbmi	rs10210970	T	C	-0.00928491	7.89951e-15	-0.0030266	0.8254	15.936
SHBG	VTEgbmi	rs10278546	C	A	0.0155847	2.70023e-52	-0.0045961	0.694	11.355
SHBG	VTEgbmi	rs10811662	A	G	0.00712583	1.09999e-10	-0.006159	0.6309	12.7468
SHBG	VTEgbmi	rs11002762	C	G	-0.00707056	3.50002e-08	0.012974	0.5008	16.9269
SHBG	VTEgbmi	rs111981233	G	T	0.0214079	1.59993e-46	-0.037374	0.04856	22.6979
SHBG	VTEgbmi	rs112500920	C	T	-0.0116177	4.00037e-11	-0.02183	0.2839	24.7061
SHBG	VTEgbmi	rs113257350	T	C	-0.0172861	4.60002e-10	0.024495	0.4228	60.441
SHBG	VTEgbmi	rs114053844	C	T	0.0280888	6.20012e-19	0.069026	0.1181	108.237
SHBG	VTEgbmi	rs114165349	C	G	-0.0812431	1e-200	-0.055217	0.05306	60.0859
SHBG	VTEgbmi	rs114949263	C	T	0.0150821	1.69981e-34	-0.036341	0.02876	18.3143
SHBG	VTEgbmi	rs11515536	T	C	0.00676726	1.6e-08	0.019759	0.15	15.5951
SHBG	VTEgbmi	rs11629105	G	T	0.0132434	5.60015e-40	0.0021749	0.856	11.3955
SHBG	VTEgbmi	rs11665716	A	G	-0.00596212	2e-09	0.010451	0.3981	10.5906
SHBG	VTEgbmi	rs11666245	A	G	-0.0166347	7.00003e-20	0.013202	0.5651	32.2542
SHBG	VTEgbmi	rs11729169	T	C	0.010678	2.80027e-15	0.00031543	0.9849	18.6207
SHBG	VTEgbmi	rs117411982	A	C	0.0234516	1.9002e-13	0.00086561	0.9816	128.297
SHBG	VTEgbmi	rs11862061	G	T	0.0103697	2.49977e-12	-0.015018	0.4348	21.8018
SHBG	VTEgbmi	rs12435790	G	A	0.0102458	5.80003e-10	0.0095711	0.6139	23.2894
SHBG	VTEgbmi	rs12636106	T	C	0.00601812	1.6e-08	-0.017771	0.181	13.3046
SHBG	VTEgbmi	rs12770588	G	A	0.00553486	2.5e-08	0.020327	0.1164	11.5491
SHBG	VTEgbmi	rs13042148	T	C	-0.0143832	8.99912e-39	-0.056887	0.002846	13.5334
SHBG	VTEgbmi	rs13059141	A	G	0.00944204	3.29989e-14	0.017098	0.2678	17.4505
SHBG	VTEgbmi	rs1354066	C	T	-0.0145409	3.40001e-08	0.0056022	0.8457	45.0077
SHBG	VTEgbmi	rs138373837	T	C	0.0176042	4.00037e-11	0.007789	0.8252	59.7162
SHBG	VTEgbmi	rs138526953	A	C	-0.0162828	1.29999e-09	-0.025962	0.4278	66.1847
SHBG	VTEgbmi	rs138611541	C	T	-0.0110124	6.4998e-13	-0.044383	0.02364	23.5343
SHBG	VTEgbmi	rs138824	A	G	-0.00858705	8e-10	0.050798	0.00215	20.0318
SHBG	VTEgbmi	rs139805419	T	C	0.0208061	8.49963e-12	0.10215	0.04636	96.3754
SHBG	VTEgbmi	rs141845046	T	C	0.0149073	1.09999e-08	0.037363	0.1254	64.826
SHBG	VTEgbmi	rs141881700	A	G	-0.0527462	1e-48	0.015215	0.737	172.112
SHBG	VTEgbmi	rs142331290	G	A	-0.083804	3.3037e-155	0.0083476	0.8367	117.127
SHBG	VTEgbmi	rs142344887	A	C	0.0217292	4.30002e-08	-0.017078	0.7741	148.562
SHBG	VTEgbmi	rs143554698	T	C	-0.00820066	1.50003e-12	-0.015287	0.307	14.9109
SHBG	VTEgbmi	rs143853610	G	C	0.0219404	2.19999e-08	0.0096045	0.8282	174.113
SHBG	VTEgbmi	rs144642136	G	C	-0.0239537	8.99995e-10	-0.090825	0.04924	159.974
SHBG	VTEgbmi	rs145775785	T	C	0.0228582	6.1e-10	0.044687	0.1773	134.474
SHBG	VTEgbmi	rs146122326	A	G	-0.0236282	8.9002e-17	-0.013982	0.6821	60.625
SHBG	VTEgbmi	rs146199089	A	G	0.024099	2.60016e-13	0.0044378	0.9098	89.6417
SHBG	VTEgbmi	rs146701070	T	C	0.0716559	2.3014e-104	0.014416	0.7505	111.519
SHBG	VTEgbmi	rs149092986	C	T	-0.0163666	2.39999e-08	0.068037	0.05564	59.8353
SHBG	VTEgbmi	rs150438405	C	G	-0.111879	1e-200	0.054848	0.2686	169.263
SHBG	VTEgbmi	rs152439	C	T	-0.0094523	8.10009e-09	-0.025473	0.1792	24.258
SHBG	VTEgbmi	rs1642792	A	G	-0.080197	9.5061e-107	0.012006	0.7806	171.796
SHBG	VTEgbmi	rs16842246	C	T	0.0119613	2.90001e-12	-0.032831	0.1445	26.6271
SHBG	VTEgbmi	rs17008851	G	A	0.00957649	2.09991e-16	0.030712	0.03858	15.4352
SHBG	VTEgbmi	rs17138476	T	C	0.00722871	6.59933e-11	0.0060275	0.6563	13.18
SHBG	VTEgbmi	rs17471520	C	T	0.00864886	9.49992e-10	0.017655	0.2539	20.7919
SHBG	VTEgbmi	rs17580	A	T	0.0257707	1.9002e-42	0.01808	0.5257	30.7901
SHBG	VTEgbmi	rs1801282	G	C	0.021621	2.99985e-67	0.0089581	0.5069	16.599
SHBG	VTEgbmi	rs1801689	C	A	-0.0379297	2.99985e-60	-0.017532	0.5703	44.6326
SHBG	VTEgbmi	rs185241389	T	C	0.00771681	2.99999e-10	0.01773	0.2701	18.4581
SHBG	VTEgbmi	rs188968468	C	G	-0.019119	5.89997e-09	-0.047757	0.1937	97.1271
SHBG	VTEgbmi	rs193159515	A	G	0.0516767	1e-200	0.070133	0.001571	22.4926
SHBG	VTEgbmi	rs202200760	C	G	0.0734377	1e-200	-0.023765	0.3149	36.5446
SHBG	VTEgbmi	rs2522064	A	G	0.00983175	2.80027e-20	0.016979	0.1446	11.5087
SHBG	VTEgbmi	rs2542522	A	G	0.00741058	1.89998e-08	0.0089022	0.5718	18.6484
SHBG	VTEgbmi	rs2583920	G	A	-0.00939612	2e-10	0.00077487	0.9627	19.2931
SHBG	VTEgbmi	rs267733	G	A	-0.0122992	6.59933e-29	-0.021833	0.09348	13.228
SHBG	VTEgbmi	rs28360642	C	A	-0.0163796	8.69961e-48	0.00083992	0.946	13.3237
SHBG	VTEgbmi	rs28510484	C	G	-0.00811948	3.80014e-12	-0.010233	0.4147	12.9644
SHBG	VTEgbmi	rs28925904	T	C	-0.0211688	3.59998e-16	0.084889	0.02584	53.6471
SHBG	VTEgbmi	rs28929474	T	C	0.0964206	1e-200	0.16188	6.114e-06	80.37
SHBG	VTEgbmi	rs2914233	C	T	-0.0115824	5.30029e-31	-0.022854	0.06226	10.4782
SHBG	VTEgbmi	rs34175495	A	G	-0.00824915	2.39999e-08	-0.0058787	0.7235	20.8568
SHBG	VTEgbmi	rs34255979	T	C	0.0276807	1.4997e-108	0.050446	0.001477	16.7538
SHBG	VTEgbmi	rs34390319	C	T	0.0140167	2.90001e-22	0.011082	0.4804	18.6963
SHBG	VTEgbmi	rs35350976	G	A	0.00826851	4.10015e-16	-0.0091766	0.4753	12.6172
SHBG	VTEgbmi	rs35676483	C	T	0.00660027	1.09999e-08	-0.015945	0.3184	14.9148
SHBG	VTEgbmi	rs36062478	C	T	-0.0054276	3.79997e-08	0.0031927	0.8209	13.9465
SHBG	VTEgbmi	rs3737178	G	A	-0.0102005	1.2e-08	-0.011631	0.5787	30.2067
SHBG	VTEgbmi	rs3761706	A	G	-0.0177971	9.79941e-28	-0.045898	0.02765	25.2893
SHBG	VTEgbmi	rs376263969	C	A	-0.0108586	8.79995e-09	-0.061353	0.1333	29.4447
SHBG	VTEgbmi	rs3769647	C	G	-0.0109976	2.69998e-10	-0.035198	0.1179	26.7719
SHBG	VTEgbmi	rs41284816	T	G	0.0305	1.50003e-25	0.12183	0.0003032	81.1673
SHBG	VTEgbmi	rs440837	G	A	0.0188488	4.00037e-80	0.021823	0.0728	10.6853
SHBG	VTEgbmi	rs445	T	C	-0.0116821	4.79954e-18	0.013486	0.4203	20.0193
SHBG	VTEgbmi	rs451575	G	C	-0.0109594	2.19999e-09	0.014447	0.4892	28.1064
SHBG	VTEgbmi	rs4639796	A	G	-0.0124336	4.30031e-28	0.013689	0.2802	13.3272
SHBG	VTEgbmi	rs469882	C	A	-0.00884139	9.09913e-17	0.019537	0.1152	10.946
SHBG	VTEgbmi	rs4709746	T	C	0.00992161	6.4003e-17	-0.00093915	0.9527	15.3229
SHBG	VTEgbmi	rs4739515	C	G	0.0123957	1.89998e-08	-0.0062298	0.7715	34.7207
SHBG	VTEgbmi	rs4809608	G	A	-0.00701975	2.49977e-12	0.0099578	0.3822	10.346
SHBG	VTEgbmi	rs4820091	G	T	0.0106693	1.59993e-21	0.017513	0.1409	12.4561
SHBG	VTEgbmi	rs55747707	A	G	0.00809829	3.19963e-16	0.017554	0.1408	10.8082
SHBG	VTEgbmi	rs55987409	T	C	0.0181766	6.4003e-28	0.033575	0.07661	23.7546
SHBG	VTEgbmi	rs559986	T	C	-0.0115	6.59933e-17	-0.012529	0.417	20.2168
SHBG	VTEgbmi	rs56196860	A	C	0.0234832	4.40048e-24	-0.043778	0.1996	42.8008
SHBG	VTEgbmi	rs56257546	C	G	0.0202552	1.20005e-18	-0.055888	0.03019	41.3921
SHBG	VTEgbmi	rs57467915	A	G	-0.0218329	3.90032e-11	0.036442	0.3535	133.055
SHBG	VTEgbmi	rs57653595	G	A	0.0112112	9.20005e-10	0.0086546	0.6141	27.2683
SHBG	VTEgbmi	rs57743625	A	G	-0.0300891	1.099e-159	-0.030186	0.01892	13.4699
SHBG	VTEgbmi	rs60018147	G	A	0.0138139	2.60016e-25	0.01134	0.4963	16.6566
SHBG	VTEgbmi	rs61744628	A	G	0.0167873	1.69981e-11	-0.034416	0.2137	44.8561
SHBG	VTEgbmi	rs61758464	A	G	0.00948175	1.10002e-17	0.023097	0.07423	14.7681
SHBG	VTEgbmi	rs61830291	C	A	0.00885776	1.2e-10	-0.026993	0.08263	19.1329
SHBG	VTEgbmi	rs61854105	A	G	-0.0176256	5.50047e-19	-0.024227	0.3188	30.5061
SHBG	VTEgbmi	rs62059821	A	G	0.0484219	1e-200	-0.013641	0.4268	17.8523
SHBG	VTEgbmi	rs62271373	A	T	-0.0178848	2.29985e-24	-0.021424	0.3123	26.61
SHBG	VTEgbmi	rs62472728	T	C	0.0120196	7.69999e-10	0.026036	0.146	26.42
SHBG	VTEgbmi	rs62577365	T	C	-0.0108291	7.49998e-10	-0.038649	0.09702	27.6882
SHBG	VTEgbmi	rs62580766	T	C	0.0109816	3.19963e-27	-0.0078679	0.5727	12.4086
SHBG	VTEgbmi	rs62618693	T	C	0.0158869	2.29985e-16	-0.060852	0.01527	32.2686
SHBG	VTEgbmi	rs6510107	G	A	0.0068845	1.5e-10	0.026898	0.03422	13.0328
SHBG	VTEgbmi	rs670323	A	G	0.0102826	1e-24	0.021754	0.0665	10.414
SHBG	VTEgbmi	rs6703810	C	T	0.00964835	4.20001e-10	0.0034473	0.8702	23.4981
SHBG	VTEgbmi	rs6758199	T	C	-0.0182805	1.10002e-28	0.013937	0.4273	24.765
SHBG	VTEgbmi	rs6948767	A	G	0.0144537	1.50003e-11	-0.025553	0.2642	35.1292
SHBG	VTEgbmi	rs71397530	T	C	-0.0136955	2.30001e-09	-0.034057	0.2872	41.3394
SHBG	VTEgbmi	rs71538127	G	C	-0.00884176	1.50003e-13	-0.018547	0.2171	16.5493
SHBG	VTEgbmi	rs7186308	G	A	-0.00598762	4.60002e-10	-0.0041951	0.7335	10.8275
SHBG	VTEgbmi	rs72656010	C	T	-0.00822711	6.59933e-12	-0.018817	0.1758	15.5892
SHBG	VTEgbmi	rs72663955	G	T	-0.00726042	5.30005e-09	-0.013075	0.3502	15.3542
SHBG	VTEgbmi	rs72683923	C	T	0.0270885	5.70033e-22	-0.0047407	0.9066	78.8764
SHBG	VTEgbmi	rs72753349	T	C	0.0113378	2.90001e-08	0.018848	0.3968	34.5213
SHBG	VTEgbmi	rs72783094	G	A	-0.00827063	1.79999e-08	0.0035939	0.8271	20.7797
SHBG	VTEgbmi	rs72798731	T	C	0.0144295	7.19996e-09	-0.028565	0.3244	40.8855
SHBG	VTEgbmi	rs72841470	C	A	-0.0827822	1e-200	-0.022619	0.3392	36.8468
SHBG	VTEgbmi	rs73193388	T	C	0.0103167	5.19996e-18	-0.0057362	0.6896	15.1346
SHBG	VTEgbmi	rs73401721	A	C	0.0124388	3.79997e-10	-0.018166	0.3994	31.1115
SHBG	VTEgbmi	rs74923405	T	C	-0.0131777	1.89998e-10	-0.014574	0.5862	33.8558
SHBG	VTEgbmi	rs75130744	C	G	-0.027428	7.29962e-72	-0.0074174	0.6633	23.9592
SHBG	VTEgbmi	rs7515496	A	G	0.0103017	6.29941e-17	0.0093286	0.5319	16.8446
SHBG	VTEgbmi	rs7539725	G	A	0.00651944	8e-10	0.034049	0.01219	15.0909
SHBG	VTEgbmi	rs7557491	A	C	0.00610934	1.40001e-08	-0.0010943	0.9333	11.9338
SHBG	VTEgbmi	rs76767219	A	C	0.0425796	6.90081e-83	-0.00052981	0.9845	39.4616
SHBG	VTEgbmi	rs7678138	A	G	-0.0105258	1.69981e-18	0.014349	0.2815	16.4237
SHBG	VTEgbmi	rs76895963	G	T	0.0729231	1.1995e-120	0.032264	0.3596	72.1815
SHBG	VTEgbmi	rs7735249	G	C	-0.0185896	3.90032e-46	-0.010188	0.4889	18.1605
SHBG	VTEgbmi	rs77395777	T	C	-0.0170906	1.2e-09	-0.020949	0.4604	57.0204
SHBG	VTEgbmi	rs7794048	A	G	-0.0131746	4.79954e-14	-0.051174	0.01967	25.5583
SHBG	VTEgbmi	rs7823971	A	C	-0.00678316	1.59993e-11	0.014001	0.2951	10.9403
SHBG	VTEgbmi	rs78890745	A	G	0.0170398	1.69981e-37	-0.012419	0.4129	18.5097
SHBG	VTEgbmi	rs7893136	T	C	0.0184224	5.49997e-10	0.040784	0.1991	69.0225
SHBG	VTEgbmi	rs79287178	A	G	-0.0368717	1.69981e-51	0.00046788	0.9864	42.9629
SHBG	VTEgbmi	rs79391862	C	A	-0.0824289	2.1979e-121	-0.0014281	0.967	145.229
SHBG	VTEgbmi	rs79693490	A	G	-0.121586	1.6982e-166	-0.11108	0.07944	177.706
SHBG	VTEgbmi	rs79717793	A	G	-0.0207012	8.49963e-84	0.01306	0.3259	13.8703
SHBG	VTEgbmi	rs8093364	A	C	-0.00857681	2.39994e-16	0.00082441	0.9457	10.8307
SHBG	VTEgbmi	rs820503	A	C	-0.0120646	4.19952e-25	0.0075797	0.5722	14.9743
SHBG	VTEgbmi	rs9266303	T	G	-0.0135061	7.89951e-37	-0.018464	0.1754	13.1306
SHBG	VTEgbmi	rs9375477	G	A	-0.0079594	2.80027e-12	-0.013951	0.2738	14.4448
SHBG	VTEgbmi	rs9379084	A	G	-0.0138383	5.19996e-26	0.015909	0.3115	17.133
SHBG	VTEgbmi	rs9677933	T	C	0.00729245	1.79999e-10	-0.0071349	0.5835	13.4819
SHBG	VTEgbmi	rs9697210	A	G	-0.0159893	9.20026e-45	0.010504	0.4838	14.8039
SHBG	VTEgbmi	rs9739640	G	A	-0.00854372	7.00003e-14	0.013111	0.3409	13.002
SHBGw	VTEw	rs10155746	G	A	0.0154001	4.7e-34	0.035452	0.02318	19.6067
SHBGw	VTEw	rs1037169	C	T	-0.0129775	1.2e-24	0.01366	0.4806	13.6839
SHBGw	VTEw	rs10461018	T	C	0.0105786	2.5e-19	-0.015177	0.2694	10.2998
SHBGw	VTEw	rs1047891	A	C	0.0178731	1.5e-44	0.038129	0.008037	26.0639
SHBGw	VTEw	rs1076448	A	G	0.0212267	1.4e-60	-0.011537	0.4523	35.4457
SHBGw	VTEw	rs10822163	G	C	0.0437211	1e-200	0.014853	0.2695	180.182
SHBGw	VTEw	rs11021232	C	T	-0.0134515	4e-17	0.010223	0.5975	10.0815
SHBGw	VTEw	rs11110390	T	C	-0.0119743	2.6e-22	0.011348	0.4586	12.0467
SHBGw	VTEw	rs11172134	A	T	0.0155747	9.5e-26	0.026875	0.1101	14.8328
SHBGw	VTEw	rs1128249	T	G	0.0216556	1.3e-73	0.019308	0.1669	42.2518
SHBGw	VTEw	rs114165349	C	G	-0.0740086	2.8e-82	-0.017444	0.6726	47.902
SHBGw	VTEw	rs11621792	T	C	-0.0261123	4e-102	-0.058176	9.35e-05	63.8392
SHBGw	VTEw	rs11637595	T	C	-0.0119621	2.4e-18	-0.017462	0.3082	10.8132
SHBGw	VTEw	rs11738093	G	A	-0.0138992	6e-24	-0.0045587	0.7828	13.7457
SHBGw	VTEw	rs11967262	G	C	-0.0109938	1.3e-20	-0.019135	0.1617	11.4103
SHBGw	VTEw	rs12311848	G	A	0.014099	1.6e-29	0.027869	0.05333	16.6716
SHBGw	VTEw	rs12320328	G	A	-0.0220715	8.5e-28	-0.0083728	0.6962	14.1952
SHBGw	VTEw	rs1260326	C	T	0.0351659	1.7e-188	-0.025101	0.07464	111.479
SHBGw	VTEw	rs12717441	G	C	0.013387	3.7e-18	0.01357	0.4304	10.5817
SHBGw	VTEw	rs12804411	T	C	0.014036	2.6e-24	-0.010048	0.5232	13.2324
SHBGw	VTEw	rs12945299	G	A	0.0228188	6.8e-53	0.021167	0.3637	31.1526
SHBGw	VTEw	rs13042148	T	C	-0.0156873	1.9e-21	-0.034695	0.2385	12.1579
SHBGw	VTEw	rs13108218	G	A	-0.0235214	1.4e-83	0.0036064	0.811	49.4033
SHBGw	VTEw	rs13150068	G	A	-0.016714	6.2e-47	-0.031374	0.02398	25.9566
SHBGw	VTEw	rs139974673	C	T	-0.0537154	1.4e-49	-0.15736	0.003032	27.2327
SHBGw	VTEw	rs140302625	T	G	0.0622307	4.2e-193	-0.039998	0.1601	115.697
SHBGw	VTEw	rs150539196	G	A	0.0499266	3.3e-52	-0.041518	0.3287	32.3526
SHBGw	VTEw	rs1651274	G	A	-0.0136833	4.1e-22	-0.025668	0.1291	12.6073
SHBGw	VTEw	rs1688606	A	G	0.0377862	7.5e-135	-0.00801	0.6499	81.1391
SHBGw	VTEw	rs174537	T	G	-0.0122602	5.5e-21	-0.044421	0.00171	12.8467
SHBGw	VTEw	rs1762484	C	A	-0.0227357	1.7e-73	-0.025179	0.1083	43.9481
SHBGw	VTEw	rs1782652	A	T	-0.0136436	1.2e-26	0.0053427	0.7299	16.5908
SHBGw	VTEw	rs17884589	A	G	0.0169438	4.3e-29	-0.011746	0.4953	16.2843
SHBGw	VTEw	rs1801282	G	C	0.0241704	8.9e-43	-0.01243	0.5254	23.2991
SHBGw	VTEw	rs1889014	T	C	0.0154338	4e-37	0.015972	0.2492	21.3581
SHBGw	VTEw	rs2018519	C	T	0.0203457	3.4e-40	-0.028817	0.1089	23.2107
SHBGw	VTEw	rs202200760	C	G	0.0761487	5.2e-120	-0.037674	0.2827	82.205
SHBGw	VTEw	rs2068888	A	G	0.0130615	2e-26	-0.023272	0.08481	15.962
SHBGw	VTEw	rs2176040	G	A	-0.0151408	2.7e-36	0.0033315	0.812	19.8007
SHBGw	VTEw	rs2351958	A	C	-0.0111929	6.3e-22	0.03162	0.02309	11.2366
SHBGw	VTEw	rs2498786	G	C	-0.0110479	5.5e-19	0.00085383	0.9543	10.9151
SHBGw	VTEw	rs267733	G	A	-0.0144151	3.7e-21	-0.010352	0.5855	10.607
SHBGw	VTEw	rs28360642	C	A	-0.0204808	5.8e-36	0.012062	0.5012	21.3579
SHBGw	VTEw	rs2853951	T	C	-0.0112389	7.3e-22	-0.04102	0.004411	11.5494
SHBGw	VTEw	rs28636815	G	A	0.011673	1.5e-21	-0.0063973	0.6678	12.098
SHBGw	VTEw	rs28929474	T	C	0.0609132	3.1e-43	0.14256	0.007286	27.682
SHBGw	VTEw	rs2925979	C	T	0.0135186	1e-26	0.0074596	0.6077	14.5071
SHBGw	VTEw	rs3001032	C	T	0.014655	3.6e-29	0.018626	0.1945	17.6494
SHBGw	VTEw	rs34255979	T	C	0.0282398	7.9e-52	0.032476	0.1576	32.0605
SHBGw	VTEw	rs34331968	C	T	-0.0110574	7.8e-20	0.0068174	0.6155	11.4972
SHBGw	VTEw	rs35233014	A	C	-0.0152657	3.8e-27	-0.023511	0.1522	16.7071
SHBGw	VTEw	rs3747207	A	G	0.0172527	1e-30	-0.028824	0.07761	18.9424
SHBGw	VTEw	rs3752031	T	C	-0.049594	1e-200	-0.029858	0.05981	196.27
SHBGw	VTEw	rs3948593	C	T	0.0509785	1e-200	0.015616	0.4214	133.824
SHBGw	VTEw	rs40270	C	A	-0.0177111	8.7e-35	-0.0055657	0.7331	20.7778
SHBGw	VTEw	rs4092465	G	A	0.0118034	3.6e-20	0.0080082	0.5992	11.9912
SHBGw	VTEw	rs4149056	C	T	-0.0298898	1.5e-74	-0.041685	0.02182	43.3278
SHBGw	VTEw	rs4307773	C	T	-0.0141535	5.9e-31	0.00087114	0.9492	18.4233
SHBGw	VTEw	rs440837	G	A	0.0245909	1.7e-67	0.050426	0.004471	37.3533
SHBGw	VTEw	rs4731702	T	C	0.0113145	5.3e-21	0.035157	0.009325	12.0903
SHBGw	VTEw	rs4764939	T	C	-0.0237027	6.7e-91	0.014033	0.3042	52.8694
SHBGw	VTEw	rs4804416	G	T	-0.0184847	9.2e-54	-0.030714	0.02526	31.6096
SHBGw	VTEw	rs4976033	G	A	-0.0106141	3.3e-17	-0.01111	0.4192	10.2248
SHBGw	VTEw	rs5009837	C	T	-0.0122967	4.2e-20	-0.026262	0.06975	11.6121
SHBGw	VTEw	rs555754	A	G	0.0182759	1.7e-59	0.023649	0.1005	31.4222
SHBGw	VTEw	rs56332871	A	C	0.038702	9.2e-188	0.047543	0.003098	112.19
SHBGw	VTEw	rs5753111	C	T	-0.0129158	4.4e-23	-0.0035109	0.8361	12.9957
SHBGw	VTEw	rs6073431	T	C	0.0167792	6.2e-43	-0.008794	0.5453	26.4893
SHBGw	VTEw	rs62271373	A	T	-0.0259913	2.6e-25	-0.017947	0.563	14.4192
SHBGw	VTEw	rs630372	A	G	0.0121757	1.4e-18	0.012209	0.4522	10.0361
SHBGw	VTEw	rs6546096	G	A	-0.0251993	3.5e-76	0.037181	0.02852	46.4575
SHBGw	VTEw	rs6736913	G	A	-0.0368328	3.6e-21	0.010459	0.8371	10.3639
SHBGw	VTEw	rs6792725	G	A	0.0176503	4.5e-43	0.019638	0.2029	25.0895
SHBGw	VTEw	rs687339	T	C	-0.0307699	5.3e-104	0.013282	0.431	62.7961
SHBGw	VTEw	rs696825	T	C	0.0241435	4.5e-63	0.031892	0.03193	41.5048
SHBGw	VTEw	rs7250869	C	T	0.0114357	2.7e-20	0.021796	0.1326	10.5687
SHBGw	VTEw	rs7304705	G	A	0.0284782	4.2e-38	-0.05535	0.04713	22.1075
SHBGw	VTEw	rs7310409	G	A	0.0125936	1e-26	0.026393	0.0555	14.1033
SHBGw	VTEw	rs7477114	T	G	-0.0183107	1.3e-30	-0.0054463	0.7785	16.5438
SHBGw	VTEw	rs74814151	C	T	-0.0216436	9.7e-18	0.092407	0.0783	10.0354
SHBGw	VTEw	rs75077113	C	A	0.011604	2.9e-16	0.032533	0.1507	10.2
SHBGw	VTEw	rs76895963	G	T	0.075445	1.3e-64	0.018736	0.7042	44.148
SHBGw	VTEw	rs78058190	A	G	-0.0258057	7.1e-18	0.002412	0.9463	12.0825
SHBGw	VTEw	rs78890745	A	G	0.0202438	2.4e-25	0.035577	0.107	15.0135
SHBGw	VTEw	rs79287178	A	G	-0.0317393	4e-19	0.014135	0.7118	11.435
SHBGw	VTEw	rs79391862	C	A	-0.0730502	1.7e-46	-0.12024	0.01535	28.0268
SHBGw	VTEw	rs8178824	T	C	-0.0427329	9.4e-36	-0.04894	0.3132	19.9381
SHBGw	VTEw	rs9426829	C	T	0.0139276	1.5e-30	-0.014156	0.2985	18.2964
SHBGw	VTEw	rs9697210	A	G	-0.0154973	9e-20	0.0099183	0.6534	11.3408
SHBGw	VTEw	rs9987289	G	A	0.021619	1.4e-26	-0.042562	0.04471	14.7709
TT	VTEgbmi	rs10184382	T	C	0.00821243	1.1e-10	0.0042758	0.6711	14.1448
TT	VTEgbmi	rs10202148	A	G	-0.00884922	2.7e-10	-0.0068494	0.5281	12.8458
TT	VTEgbmi	rs10278686	T	C	0.00987923	1.3e-14	-0.0011043	0.9116	20.738
TT	VTEgbmi	rs10740131	T	A	0.0380455	2.5e-196	0.014608	0.2288	306.979
TT	VTEgbmi	rs10817260	T	C	-0.0137891	6.9e-17	-0.00064824	0.9546	24.9046
TT	VTEgbmi	rs10851922	T	C	-0.00842346	5.7e-11	0.0079582	0.4098	14.4554
TT	VTEgbmi	rs10876041	C	T	0.00943347	1.9e-12	0.002233	0.8186	17.4372
TT	VTEgbmi	rs10892924	T	A	0.0107634	2.7e-17	-0.0068334	0.4952	24.1634
TT	VTEgbmi	rs10971921	A	G	0.0137901	7.4e-13	0.027091	0.1962	18.4367
TT	VTEgbmi	rs11031005	C	T	0.00997621	2.1e-08	-0.0017823	0.8923	10.3885
TT	VTEgbmi	rs11191801	C	A	-0.00919391	6e-12	-0.017535	0.09496	14.8736
TT	VTEgbmi	rs112530420	C	T	0.0102601	2.3e-08	-0.015832	0.3888	12.3984
TT	VTEgbmi	rs112694713	G	A	-0.0406377	3.5e-13	0.019697	0.5875	18.3781
TT	VTEgbmi	rs112742760	T	A	-0.00720629	3.1e-08	0.0025662	0.8476	10.9873
TT	VTEgbmi	rs1128249	T	G	0.00940047	4.1e-13	0.017357	0.07337	17.9181
TT	VTEgbmi	rs114678455	A	G	0.0380155	1e-21	-0.048236	0.09663	32.6703
TT	VTEgbmi	rs11556924	T	C	0.00823325	1.2e-09	-0.0021082	0.8289	13.7024
TT	VTEgbmi	rs11564722	T	C	0.00868151	8.2e-09	0.0018651	0.8736	11.6752
TT	VTEgbmi	rs11624408	G	A	0.00798024	5.6e-10	-0.019728	0.03793	13.3705
TT	VTEgbmi	rs11635104	A	G	0.00885722	4.4e-11	0.024244	0.0854	16.6571
TT	VTEgbmi	rs116403919	A	G	0.0111226	2.2e-13	0.023068	0.1822	22.6657
TT	VTEgbmi	rs116646027	C	T	-0.03987	5.9e-11	0.044838	0.5047	16.6869
TT	VTEgbmi	rs11673591	T	A	-0.0123488	4.8e-17	-0.017541	0.1171	24.4485
TT	VTEgbmi	rs117007168	G	T	0.0188362	2.5e-09	0.0033271	0.9043	12.6182
TT	VTEgbmi	rs11888201	G	C	-0.00701206	3.3e-08	0.0081666	0.3858	10.3786
TT	VTEgbmi	rs11937496	G	A	0.0070501	2.9e-08	0.0082052	0.3859	10.4325
TT	VTEgbmi	rs12185851	C	T	0.00874017	6.7e-09	0.012073	0.3063	11.5634
TT	VTEgbmi	rs12436785	C	T	0.0105394	7e-16	0.00013824	0.9884	22.9485
TT	VTEgbmi	rs1260326	C	T	0.0281178	3.5e-103	-0.0081763	0.3987	160.589
TT	VTEgbmi	rs12658172	C	G	-0.0177375	2.7e-23	0.0031548	0.8089	35.6312
TT	VTEgbmi	rs12683780	C	A	-0.0104924	2.8e-13	-0.016609	0.1185	20.7183
TT	VTEgbmi	rs12702516	C	A	-0.0110939	3.7e-09	0.0013384	0.9469	13.4987
TT	VTEgbmi	rs12796488	A	C	-0.0095618	1.4e-08	0.014176	0.2665	11.2722
TT	VTEgbmi	rs12925980	C	T	-0.00934901	4.7e-12	-0.00068965	0.9489	16.6653
TT	VTEgbmi	rs13152154	T	C	-0.00830777	7.3e-09	-0.033373	0.001449	11.6474
TT	VTEgbmi	rs13153019	C	T	0.00895584	4.1e-09	0.038995	0.0002851	12.7468
TT	VTEgbmi	rs1317701	C	T	0.0167637	3.7e-34	-0.0030688	0.7661	51.2765
TT	VTEgbmi	rs13185520	A	G	0.0078686	9.1e-10	0.0007675	0.9395	12.8652
TT	VTEgbmi	rs13410301	T	C	0.00836464	5.1e-11	0.0087413	0.4094	14.1529
TT	VTEgbmi	rs1362234	G	A	-0.0354202	6e-10	0.023344	0.6124	15.3047
TT	VTEgbmi	rs1408	A	G	-0.0114428	6.8e-19	-0.020219	0.04262	27.1504
TT	VTEgbmi	rs146497684	T	A	0.0442434	1.2e-29	-0.037102	0.1537	48.9476
TT	VTEgbmi	rs157934	C	T	0.00833858	3.4e-09	0.0264	0.0123	12.5332
TT	VTEgbmi	rs1625895	C	T	0.0312301	3.8e-59	0.020033	0.1652	90.9986
TT	VTEgbmi	rs1681967	G	A	-0.0149523	5.9e-10	-0.038006	0.01862	14.3369
TT	VTEgbmi	rs17270243	G	A	0.00922895	6.1e-10	0.011386	0.3459	13.1829
TT	VTEgbmi	rs17326209	A	G	-0.00887018	1.6e-11	0.0097656	0.3046	16.3518
TT	VTEgbmi	rs17497828	A	G	-0.00891926	2.8e-10	-0.022425	0.04231	13.0749
TT	VTEgbmi	rs1782652	A	T	-0.00761397	9.5e-09	-0.014775	0.1625	11.6229
TT	VTEgbmi	rs17880847	A	T	-0.0638608	7.2e-29	0.017656	0.704	45.8738
TT	VTEgbmi	rs182050989	T	C	-0.0266455	1.2e-12	-0.024537	0.501	16.7255
TT	VTEgbmi	rs1822246	G	A	-0.0083795	1.6e-09	-0.015068	0.1478	12.457
TT	VTEgbmi	rs1835542	T	C	-0.00732365	2.2e-08	0.00060464	0.9498	10.7071
TT	VTEgbmi	rs1977658	G	T	-0.0145824	1.6e-27	-0.010499	0.3236	40.8063
TT	VTEgbmi	rs1980091	A	G	-0.0116459	1.9e-16	0.011084	0.299	24.5376
TT	VTEgbmi	rs2004511	C	T	0.00980757	2.7e-10	-0.039815	0.00374	14.1341
TT	VTEgbmi	rs2011425	G	T	-0.0249772	3.1e-26	0.034196	0.05444	38.8462
TT	VTEgbmi	rs2035838	G	A	-0.0111111	2.5e-10	-0.0094297	0.4819	13.2548
TT	VTEgbmi	rs2061679	T	C	0.0332963	1.5e-36	-0.0020252	0.9239	58.3319
TT	VTEgbmi	rs2201003	G	A	-0.00800069	6.7e-10	0.018473	0.0707	12.5973
TT	VTEgbmi	rs2241388	C	T	-0.0108006	3.2e-14	-0.0058239	0.589	19.9437
TT	VTEgbmi	rs2250010	T	C	0.00968821	3.1e-09	0.028222	0.02414	12.2902
TT	VTEgbmi	rs2250352	A	G	0.0188041	6.6e-37	0.0090725	0.3991	55.6567
TT	VTEgbmi	rs2256191	C	T	-0.00750751	7.4e-09	-0.016602	0.09743	10.8341
TT	VTEgbmi	rs2273991	C	G	-0.0128192	3e-09	0.0060066	0.6792	12.8655
TT	VTEgbmi	rs2306847	T	A	0.0189427	5.2e-34	0.023887	0.04202	50.4143
TT	VTEgbmi	rs2342307	G	A	-0.0118683	4.2e-20	-0.0035943	0.7273	28.3116
TT	VTEgbmi	rs2359776	C	A	-0.00963429	1.4e-12	-0.001982	0.848	17.488
TT	VTEgbmi	rs2571001	A	C	-0.00739034	1.7e-08	-0.013777	0.1415	11.5937
TT	VTEgbmi	rs2583949	T	C	-0.0123421	5e-09	-0.0035767	0.8262	12.1449
TT	VTEgbmi	rs267733	G	A	-0.0118795	1.2e-12	-0.021833	0.09348	16.2259
TT	VTEgbmi	rs2723065	G	A	0.0105151	1.3e-14	0.0080398	0.4335	22.032
TT	VTEgbmi	rs28421540	A	C	0.0108359	3e-14	0.0020733	0.8472	20.3625
TT	VTEgbmi	rs28495625	A	C	0.0127398	1.2e-12	-0.018376	0.187	17.4698
TT	VTEgbmi	rs2903385	A	G	0.00939408	2.1e-14	-0.014094	0.1344	18.7399
TT	VTEgbmi	rs3105363	G	A	-0.00882033	2e-08	-0.018685	0.2802	11.6517
TT	VTEgbmi	rs34060476	G	A	0.0197945	5.3e-26	0.019185	0.1655	38.5797
TT	VTEgbmi	rs34955534	A	G	-0.0147669	6.5e-12	-0.033705	0.05151	16.5847
TT	VTEgbmi	rs35222808	A	C	-0.00907747	5.7e-10	-0.018033	0.08543	13.2108
TT	VTEgbmi	rs35783704	A	G	0.0200758	2.6e-20	-0.012376	0.3944	31.1372
TT	VTEgbmi	rs35816571	G	C	-0.0140933	1.4e-16	-0.0011926	0.9254	23.9079
TT	VTEgbmi	rs35906730	A	G	0.00962401	5.7e-14	0.00052838	0.9635	19.2177
TT	VTEgbmi	rs36032941	A	C	-0.0225548	5e-56	-0.0054454	0.6194	90.0997
TT	VTEgbmi	rs36182456	A	G	0.0184446	2.1e-33	-0.0084977	0.4867	49.7388
TT	VTEgbmi	rs36205397	G	A	0.00963332	1.3e-13	-0.026946	0.04436	19.237
TT	VTEgbmi	rs370222	A	G	-0.0100454	3.1e-12	0.0092439	0.3987	18.1269
TT	VTEgbmi	rs3767844	G	A	0.0081603	5.5e-09	-0.016785	0.1238	11.5918
TT	VTEgbmi	rs3790604	A	C	0.0198755	2.6e-15	-0.012499	0.4162	22.9106
TT	VTEgbmi	rs4397736	T	C	0.00885567	9.6e-12	0.0032521	0.7786	16.6262
TT	VTEgbmi	rs445	T	C	-0.0118382	1.2e-08	0.013486	0.4203	10.2339
TT	VTEgbmi	rs4453027	T	G	-0.0101731	5.5e-15	-0.0099413	0.321	21.5006
TT	VTEgbmi	rs45446698	G	T	-0.120075	1e-200	-0.026251	0.3131	495.475
TT	VTEgbmi	rs4632729	G	A	-0.0148349	2.1e-30	0.0061853	0.5118	46.4016
TT	VTEgbmi	rs4678408	G	A	0.00937888	5.9e-12	-0.032859	0.001419	17.4434
TT	VTEgbmi	rs4725944	C	G	0.00727243	4.6e-08	0.014629	0.1312	10.6984
TT	VTEgbmi	rs4775935	G	T	-0.0116532	3.9e-18	-0.0092877	0.347	26.2979
TT	VTEgbmi	rs4790820	C	T	0.0084947	4.3e-08	-0.001762	0.8839	10.417
TT	VTEgbmi	rs4912377	A	C	-0.00763583	1.4e-09	-0.0070574	0.477	12.3845
TT	VTEgbmi	rs4961485	C	T	-0.0157393	5.9e-10	-0.0034213	0.8673	13.0852
TT	VTEgbmi	rs55707502	T	C	0.0102629	1.6e-10	-0.006721	0.6154	13.7164
TT	VTEgbmi	rs56028970	C	T	0.0153384	6.8e-12	0.010204	0.5712	16.2204
TT	VTEgbmi	rs56117787	G	A	0.0126732	1.9e-14	0.021157	0.0733	21.8059
TT	VTEgbmi	rs56196860	A	C	0.0644544	7.2e-71	-0.043778	0.1996	107.479
TT	VTEgbmi	rs56271032	G	A	0.0110385	3.6e-09	-0.0086596	0.5709	11.8101
TT	VTEgbmi	rs56332871	A	C	0.0172791	3.5e-34	0.029143	0.008435	50.3508
TT	VTEgbmi	rs57108174	C	T	-0.0103746	1.1e-11	0.017318	0.1735	15.8928
TT	VTEgbmi	rs5752773	C	G	-0.0108792	2.2e-14	-0.0016392	0.8741	22.1319
TT	VTEgbmi	rs57615517	A	G	-0.00804383	4.7e-10	-0.008702	0.3796	11.8704
TT	VTEgbmi	rs5763800	G	A	-0.0267132	9e-10	0.031793	0.2554	13.7729
TT	VTEgbmi	rs58839393	T	A	-0.0157925	3.9e-19	-0.0020259	0.88	28.6978
TT	VTEgbmi	rs590097	G	T	0.0192827	3.8e-48	0.0032629	0.7523	72.2504
TT	VTEgbmi	rs59781317	G	A	-0.00949673	6.4e-10	0.019111	0.09236	14.3559
TT	VTEgbmi	rs6129727	A	G	0.00849366	2.1e-10	-0.024773	0.01096	13.9982
TT	VTEgbmi	rs6130613	T	C	0.0105361	2.9e-15	0.00092517	0.927	23.5102
TT	VTEgbmi	rs61823391	C	T	-0.0110331	4.2e-16	0.02029	0.04369	22.4131
TT	VTEgbmi	rs62115715	C	T	0.0295327	8.3e-14	0.0036488	0.867	20.0337
TT	VTEgbmi	rs62231815	C	T	-0.0152825	1.8e-13	0.003379	0.8698	18.1627
TT	VTEgbmi	rs62394296	T	C	0.01233	4.2e-10	-0.0019631	0.8893	13.3154
TT	VTEgbmi	rs6462989	C	A	-0.00798825	1.5e-09	-0.024611	0.01215	12.1846
TT	VTEgbmi	rs6471583	A	G	-0.0113891	1.1e-19	0.012195	0.2013	27.2145
TT	VTEgbmi	rs6684361	C	T	0.0247434	2.5e-70	0.021646	0.03028	110.882
TT	VTEgbmi	rs6847587	G	A	0.0081187	4.9e-11	-0.0092557	0.3256	13.9261
TT	VTEgbmi	rs6939861	A	G	-0.00864192	3.4e-09	-0.010076	0.3778	12.2707
TT	VTEgbmi	rs6951286	C	T	0.0108698	8.3e-14	-0.017307	0.1511	19.4439
TT	VTEgbmi	rs698270	G	A	-0.00860831	3.8e-09	0.023109	0.0514	11.2474
TT	VTEgbmi	rs7183977	C	T	0.021492	3.1e-57	0.00080301	0.9387	89.0413
TT	VTEgbmi	rs72660136	C	T	-0.0212318	8.5e-10	-0.026104	0.3762	12.672
TT	VTEgbmi	rs72961013	A	G	-0.014537	2.1e-08	0.0029626	0.8773	11.1107
TT	VTEgbmi	rs73075656	T	G	-0.0147509	2.1e-15	0.024907	0.1455	21.3271
TT	VTEgbmi	rs73200740	A	C	0.00921089	1.8e-09	-0.018019	0.1192	13.003
TT	VTEgbmi	rs733190	C	T	-0.00773479	1.6e-09	-0.0089404	0.3416	12.6832
TT	VTEgbmi	rs73340354	C	T	0.00947336	4.9e-10	0.0030655	0.7974	13.3733
TT	VTEgbmi	rs7342537	G	A	0.0357478	5.5e-13	0.079631	0.0852	19.135
TT	VTEgbmi	rs7574528	A	G	0.00827368	1.3e-08	0.014307	0.1987	11.0241
TT	VTEgbmi	rs759068	A	G	0.0114466	5.2e-16	-0.00072479	0.9453	23.1292
TT	VTEgbmi	rs7618363	G	C	-0.0116041	1.3e-10	-0.0037092	0.8039	15.3131
TT	VTEgbmi	rs77017252	A	T	-0.0104464	4.8e-12	-0.01512	0.2156	17.1141
TT	VTEgbmi	rs7759938	T	C	0.00999899	1.7e-13	-0.0093633	0.3516	18.5692
TT	VTEgbmi	rs78248023	A	C	0.0192124	1.6e-16	-0.010741	0.5035	22.5412
TT	VTEgbmi	rs784420	G	A	0.0129787	3.2e-21	-0.015542	0.1338	29.3922
TT	VTEgbmi	rs78744936	A	G	0.0539805	1e-200	0.013386	0.2166	485.867
TT	VTEgbmi	rs79384925	A	C	-0.0255801	2e-41	-0.018029	0.1871	65.6282
TT	VTEgbmi	rs79391862	C	A	-0.0407221	2.4e-14	-0.0014281	0.967	19.3996
TT	VTEgbmi	rs8126001	T	C	0.00953407	2.3e-14	0.018046	0.1559	19.3135
TT	VTEgbmi	rs881301	C	T	-0.0081257	6.4e-10	0.0037869	0.6897	13.6088
TT	VTEgbmi	rs9272309	G	A	-0.0128993	1.1e-19	-0.013858	0.2479	33.3283
TT	VTEgbmi	rs9399469	A	T	0.00894726	1.8e-11	0.0054077	0.5925	15.9886
TT	VTEgbmi	rs941446	T	C	0.00843126	3.5e-10	-0.015845	0.1178	14.0511
TT	VTEgbmi	rs9509847	A	C	-0.0200719	1.6e-52	0.024961	0.01029	80.0309
TT	VTEgbmi	rs9543012	C	T	0.00806298	2.6e-10	-0.014368	0.1639	12.6173
TT	VTEgbmi	rs9638084	G	A	0.00725485	1.6e-08	-0.011457	0.253	10.7068
TT	VTEgbmi	rs9686661	T	C	-0.012459	1.3e-14	-0.0093159	0.454	21.1403
TT	VTEgbmi	rs9913470	G	A	-0.0138148	5.3e-15	0.0031728	0.7791	25.6492
TTw	VTEw	rs10108398	G	A	0.0180668	1.09999e-08	0.029974	0.06676	30.2373
TTw	VTEw	rs10147094	G	A	-0.0219977	6.89922e-16	0.027543	0.06364	52.8657
TTw	VTEw	rs10168169	T	C	0.0333376	5.10035e-20	-0.0019604	0.9112	78.1572
TTw	VTEw	rs10232076	T	C	-0.0550449	1.39991e-28	0.019482	0.3729	102.756
TTw	VTEw	rs1032388	C	T	0.0543709	2.49977e-61	0.024987	0.1354	234.524
TTw	VTEw	rs10799713	C	G	-0.0270994	9.20026e-16	0.024788	0.1496	56.4785
TTw	VTEw	rs10817260	T	C	-0.0429746	9.30037e-35	-0.023294	0.1447	131.289
TTw	VTEw	rs10821415	A	C	-0.014599	1.6e-08	0.0066356	0.6322	23.9481
TTw	VTEw	rs10822145	T	C	0.0275581	2.49977e-24	0.01398	0.299	87.3314
TTw	VTEw	rs10851395	C	T	0.0283013	1.69981e-24	0.0034154	0.8028	92.1111
TTw	VTEw	rs10910476	T	C	-0.0168419	1.09999e-09	-0.026191	0.05339	32.2799
TTw	VTEw	rs11024458	G	A	-0.0188637	2.30001e-10	0.044415	0.003581	32.4616
TTw	VTEw	rs11031005	C	T	0.0325862	7.19946e-17	0.0011194	0.9535	59.9475
TTw	VTEw	rs11125180	A	T	0.0325068	5.40008e-12	0.025557	0.2339	40.2912
TTw	VTEw	rs11128516	G	A	-0.0182139	2e-08	0.023746	0.1826	22.3489
TTw	VTEw	rs11191421	G	C	-0.0374361	4.19952e-31	0.027264	0.08922	118.506
TTw	VTEw	rs11191801	C	A	-0.0234295	8.69961e-16	-0.01759	0.2418	52.3084
TTw	VTEw	rs1119208	T	C	-0.0304668	9.79941e-26	0.0099512	0.5006	97.5631
TTw	VTEw	rs11202925	G	A	0.017408	3.40001e-09	-0.0066878	0.6833	29.0373
TTw	VTEw	rs112635299	T	G	-0.0621054	2.90001e-11	0.14928	0.004354	36.3806
TTw	VTEw	rs112694713	G	A	-0.106962	2.39994e-19	0.020104	0.7041	70.3094
TTw	VTEw	rs114834079	T	C	0.0356004	5e-09	-0.045951	0.1603	30.6284
TTw	VTEw	rs11638521	C	T	-0.0639626	2.6002e-110	-0.016171	0.2782	428.215
TTw	VTEw	rs11670190	G	C	0.0144926	2.80001e-08	-0.0005392	0.9704	24.1221
TTw	VTEw	rs11673591	T	A	-0.0284525	5.70033e-19	-0.0061976	0.7031	70.3573
TTw	VTEw	rs1169289	G	C	0.0194662	2.49977e-11	-0.019009	0.1893	43.04
TTw	VTEw	rs11697333	T	C	0.0191659	1.79999e-10	0.0075585	0.6138	37.1789
TTw	VTEw	rs117007168	G	T	0.0421312	1.09999e-09	-0.021751	0.5859	34.3865
TTw	VTEw	rs11702562	C	T	0.0345161	1.20005e-11	0.014111	0.5979	40.4543
TTw	VTEw	rs1171617	T	G	0.0522618	5.50047e-57	-0.029221	0.08335	225.135
TTw	VTEw	rs11717301	A	C	0.0173274	5.60003e-09	-0.011155	0.502	25.6996
TTw	VTEw	rs117327231	A	C	0.173128	6.79986e-82	0.0060781	0.9176	308.076
TTw	VTEw	rs11774829	A	T	0.056025	5.79963e-32	0.0021633	0.9182	131.733
TTw	VTEw	rs11782259	G	A	-0.0307852	1.09999e-10	0.078213	0.006799	35.5596
TTw	VTEw	rs117913411	A	T	-0.0481096	3.29997e-10	-0.0309	0.3345	34.7123
TTw	VTEw	rs11810204	C	T	0.014931	2.19999e-08	0.007583	0.6057	25.6609
TTw	VTEw	rs12078363	C	T	-0.0276185	1e-21	0.043435	0.004515	76.4222
TTw	VTEw	rs12147008	T	C	0.0185001	4e-08	0.0053577	0.7525	26.8804
TTw	VTEw	rs1214761	G	A	0.0311146	6.20012e-26	-0.00065564	0.9638	97.2913
TTw	VTEw	rs1242518	T	C	0.0204549	4.79999e-10	0.013392	0.4027	36.4103
TTw	VTEw	rs12436785	C	T	0.0300452	2.80027e-26	-0.00060218	0.9648	101.175
TTw	VTEw	rs12461581	A	G	0.0191742	7.70016e-12	-0.0055741	0.7015	40.7541
TTw	VTEw	rs12564492	A	G	0.0195027	3.80014e-11	-0.0036142	0.8147	36.5913
TTw	VTEw	rs1260326	C	T	0.036635	4.70002e-39	-0.025101	0.07464	147.724
TTw	VTEw	rs12658172	C	G	-0.0516979	5.79963e-41	-0.011596	0.5404	164.406
TTw	VTEw	rs12683780	C	A	-0.0308941	7.50067e-26	-0.030006	0.05441	97.5386
TTw	VTEw	rs12708515	C	G	-0.0213711	2.09991e-14	0.0068006	0.6474	48.7548
TTw	VTEw	rs12925980	C	T	-0.020511	2.60016e-13	0.012449	0.427	43.5326
TTw	VTEw	rs13006172	A	G	0.0188677	1.80011e-11	0.019776	0.1705	37.61
TTw	VTEw	rs13022175	T	C	0.0266911	5.40008e-22	0.00070847	0.962	80.2082
TTw	VTEw	rs13080318	T	C	-0.0352638	6.20012e-11	0.042728	0.08037	39.9538
TTw	VTEw	rs13153019	C	T	0.0242892	1.50003e-14	0.012253	0.4319	50.8928
TTw	VTEw	rs13229619	A	G	0.0537503	8.30042e-39	0.0028524	0.8883	150.078
TTw	VTEw	rs13269725	G	A	-0.0300107	1.79999e-08	-0.021287	0.4614	30.1681
TTw	VTEw	rs1362234	G	A	-0.0966949	1.10002e-15	0.040081	0.4819	61.9066
TTw	VTEw	rs1416685	C	G	-0.0186623	3.59998e-12	-0.0030184	0.8339	38.8265
TTw	VTEw	rs144161825	G	T	-0.059737	1.2e-08	-0.086806	0.2352	27.5171
TTw	VTEw	rs148100109	A	G	-0.231617	1e-200	-0.042819	0.1897	1286.88
TTw	VTEw	rs151174000	T	C	-0.0781929	2.80027e-15	0.018783	0.7395	53.581
TTw	VTEw	rs1606119	C	A	0.0274212	1.39991e-18	0.0036619	0.8207	68.5879
TTw	VTEw	rs1660322	C	T	-0.0233139	4.49987e-15	-0.00020167	0.9891	53.8834
TTw	VTEw	rs167096	T	G	0.017315	4.30002e-10	-0.013627	0.3797	26.5643
TTw	VTEw	rs17045384	T	C	-0.0322589	1.69981e-19	0.0057776	0.7311	71.9176
TTw	VTEw	rs1713426	G	A	0.0159702	1e-08	-0.0047415	0.7665	24.8603
TTw	VTEw	rs1716975	C	T	0.0200871	3.69999e-08	-0.045621	0.0127	25.6809
TTw	VTEw	rs17201704	C	T	-0.0433007	2.90001e-28	0.036536	0.09068	104.923
TTw	VTEw	rs17245822	C	A	0.0283937	2.29985e-23	0.020027	0.1776	86.9093
TTw	VTEw	rs17764067	A	G	-0.0207512	5.49997e-10	0.0062918	0.7071	34.026
TTw	VTEw	rs1784639	A	T	-0.0214668	1.2e-09	0.021318	0.1888	38.569
TTw	VTEw	rs1812621	C	T	0.0190133	9.09913e-12	0.0029718	0.8375	41.1053
TTw	VTEw	rs184265581	C	G	0.132322	6.4003e-27	-0.022019	0.7849	98.5311
TTw	VTEw	rs1861953	G	A	0.0168504	9.80009e-10	-0.0017418	0.9231	32.5084
TTw	VTEw	rs1870940	A	G	-0.0253915	4.90004e-17	0.030036	0.07105	58.9385
TTw	VTEw	rs1872930	T	C	0.0514302	1.69981e-54	0.0079429	0.6389	200.624
TTw	VTEw	rs1939769	G	A	-0.0833288	1.29987e-51	-0.021969	0.4912	198.596
TTw	VTEw	rs2002155	A	G	-0.0194693	1.9002e-12	-0.025342	0.2152	43.4856
TTw	VTEw	rs2011425	G	T	-0.0334892	6.59933e-11	0.017004	0.504	37.7888
TTw	VTEw	rs2062479	C	G	0.016408	1.79999e-08	0.026425	0.07193	30.9537
TTw	VTEw	rs2074585	A	G	0.0160303	8.79995e-09	0.037036	0.01121	29.5911
TTw	VTEw	rs2113944	T	C	0.0271852	2.70023e-15	0.0022286	0.9004	58.9944
TTw	VTEw	rs2126583	A	G	-0.0161239	1.89998e-08	-0.013708	0.3278	27.9565
TTw	VTEw	rs2186945	T	C	-0.0248856	2e-10	0.0054796	0.7675	38.6957
TTw	VTEw	rs2250477	C	G	0.0545757	3.80014e-62	0.0036673	0.8111	254.103
TTw	VTEw	rs2342307	G	A	-0.0296655	1.9002e-25	-0.0056414	0.7066	95.9059
TTw	VTEw	rs2344744	G	T	0.0178199	1.29999e-09	0.00021126	0.9885	35.53
TTw	VTEw	rs2464895	C	A	0.0214129	2.99985e-11	0.014691	0.3624	38.0588
TTw	VTEw	rs2608652	T	C	0.0154434	1.29999e-08	0.019447	0.1813	27.4149
TTw	VTEw	rs2801885	G	A	-0.0261725	6.59933e-17	-0.0053602	0.7434	62.2934
TTw	VTEw	rs2824138	T	C	-0.0259618	1.69981e-13	0.035165	0.06314	46.3214
TTw	VTEw	rs28421540	A	C	0.030872	1.9002e-24	-0.0092139	0.5523	89.8283
TTw	VTEw	rs28612846	A	G	-0.0155678	4.70002e-08	0.0043305	0.7768	21.3133
TTw	VTEw	rs28674904	A	G	-0.0432733	1.80011e-19	0.0012791	0.961	68.1159
TTw	VTEw	rs287884	A	T	0.0186304	2.09991e-11	-0.0036748	0.8042	39.4972
TTw	VTEw	rs2903386	C	T	0.0233852	5.00035e-16	-0.00257	0.8547	58.955
TTw	VTEw	rs2941541	T	C	0.0197852	1.80011e-11	-0.023896	0.1147	40.8921
TTw	VTEw	rs3136354	T	C	-0.0236592	3.50026e-18	-0.020954	0.1489	64.5166
TTw	VTEw	rs34163044	A	C	0.0167088	2.69998e-09	-0.030426	0.02677	31.3371
TTw	VTEw	rs34269793	C	T	0.0644978	2.29985e-25	-0.018179	0.481	95.4412
TTw	VTEw	rs34931250	T	C	-0.0544774	3.19963e-21	-0.0056292	0.8533	77.8355
TTw	VTEw	rs34952159	G	T	-0.0246841	5.19996e-15	0.016565	0.3156	52.3688
TTw	VTEw	rs35169377	C	A	-0.0184505	5.19996e-10	0.024944	0.07651	34.4036
TTw	VTEw	rs35427	G	T	-0.0171038	3.40001e-10	-0.0086308	0.5667	31.875
TTw	VTEw	rs35629860	A	G	0.0206733	1.29999e-10	0.0097203	0.5538	37.0508
TTw	VTEw	rs36032941	A	C	-0.0628496	2.99985e-94	-0.026815	0.09658	380.007
TTw	VTEw	rs36088520	T	C	0.0283274	5.69994e-09	0.0011511	0.9589	34.5145
TTw	VTEw	rs371162363	A	G	-0.0392154	5.60015e-15	0.050106	0.06664	61.4516
TTw	VTEw	rs371862	T	C	-0.0328482	1.69981e-26	-0.0044377	0.7731	106.188
TTw	VTEw	rs3776299	A	G	-0.0170666	3.59998e-10	0.0013781	0.9205	33.2418
TTw	VTEw	rs3814132	A	G	-0.0170135	8.70001e-10	-0.02811	0.04595	32.8509
TTw	VTEw	rs4067	G	A	0.0242583	1.7e-10	0.017723	0.3915	33.7029
TTw	VTEw	rs4149056	C	T	0.0289515	1.10002e-14	-0.041685	0.02182	49.6458
TTw	VTEw	rs415106	T	C	0.0305866	2.1e-08	-0.0038192	0.8877	30.9418
TTw	VTEw	rs4245930	A	G	-0.0254406	1.10002e-19	0.02172	0.1148	69.3608
TTw	VTEw	rs4294422	A	G	-0.0193786	6.79986e-11	-0.026364	0.06269	39.8529
TTw	VTEw	rs4346239	G	A	-0.0158771	2.99999e-08	0.024195	0.07585	28.5783
TTw	VTEw	rs437115	C	T	-0.0278697	4.19952e-24	0.0032894	0.8202	88.0369
TTw	VTEw	rs440150	A	G	-0.0256632	2.19999e-08	0.012967	0.589	25.7087
TTw	VTEw	rs4453027	T	G	-0.0226255	1.39991e-15	-0.011023	0.4498	57.6886
TTw	VTEw	rs4464040	T	C	-0.0445846	4.40048e-32	0.040871	0.04705	116.659
TTw	VTEw	rs4586943	A	C	0.0184078	6.90001e-09	0.017768	0.2242	31.6339
TTw	VTEw	rs4624677	C	T	-0.019278	8.10028e-11	-0.022977	0.1255	39.2039
TTw	VTEw	rs4632729	G	A	-0.02758	2.39994e-22	-0.015129	0.2647	86.9573
TTw	VTEw	rs4736359	G	T	-0.0370075	6.20012e-40	0.010746	0.4385	155.846
TTw	VTEw	rs4793788	A	C	-0.0183068	9.49948e-11	0.0093971	0.535	35.771
TTw	VTEw	rs4804181	A	C	-0.0368786	1.29987e-26	-0.025813	0.1494	107.962
TTw	VTEw	rs4832211	T	G	0.0220997	2.39994e-13	0.022407	0.1404	45.8732
TTw	VTEw	rs4943729	A	C	0.0154285	1.09999e-08	0.020606	0.1252	27.3944
TTw	VTEw	rs4961485	C	T	-0.0391398	8.9002e-14	-0.016726	0.5419	43.8016
TTw	VTEw	rs505237	G	A	0.0157305	3.69999e-08	-0.0033308	0.8211	26.9802
TTw	VTEw	rs56196860	A	C	-0.0575327	3.69999e-12	-0.088789	0.08388	46.3145
TTw	VTEw	rs57108174	C	T	-0.0265789	5.19996e-16	0.032262	0.07498	56.454
TTw	VTEw	rs57193974	C	T	0.0246046	1.09999e-08	0.0016123	0.9364	30.0096
TTw	VTEw	rs57615517	A	G	-0.0171284	1.5e-09	-0.0048269	0.7391	29.2026
TTw	VTEw	rs5763794	G	T	-0.0569909	5.1e-10	0.054934	0.1011	34.1738
TTw	VTEw	rs58072681	C	T	0.108156	7.89951e-86	0.030848	0.2933	353.114
TTw	VTEw	rs58723250	T	C	0.0351228	2.19989e-23	0.027765	0.1036	91.1712
TTw	VTEw	rs590097	G	T	0.0606189	1.5999e-100	0.0067085	0.6572	387.867
TTw	VTEw	rs59397130	G	A	0.056163	2.30001e-10	0.021789	0.5721	37.1822
TTw	VTEw	rs59741822	A	G	-0.0329755	7.00003e-12	-0.0084097	0.7167	35.6223
TTw	VTEw	rs6008259	A	G	-0.0338188	2.19989e-22	0.0032528	0.8566	77.4586
TTw	VTEw	rs6020423	T	C	-0.0398225	1.10002e-36	0.012125	0.4548	133.287
TTw	VTEw	rs6100174	C	T	0.0204027	1.69981e-13	0.02267	0.1263	44.9836
TTw	VTEw	rs61237993	A	G	0.0399573	6.90081e-23	0.01352	0.5292	82.1278
TTw	VTEw	rs61773392	T	G	-0.0230839	4.60045e-11	-0.011065	0.5298	38.7213
TTw	VTEw	rs62059839	T	C	0.0324826	9.49948e-24	0.024252	0.1167	93.7811
TTw	VTEw	rs62223042	G	A	0.0167341	1.2e-09	-0.00059347	0.9656	30.2559
TTw	VTEw	rs62231822	T	C	-0.0489104	5.90065e-26	0.007885	0.7604	97.8984
TTw	VTEw	rs62394296	T	C	0.0272715	3.59998e-10	-0.016564	0.4206	35.4026
TTw	VTEw	rs62436817	G	A	-0.0243666	3.69999e-18	0.0083081	0.6057	66.5505
TTw	VTEw	rs62621812	A	G	0.0533948	1.29999e-08	-0.0062268	0.8778	25.975
TTw	VTEw	rs6490696	C	T	0.0369445	7.8001e-11	0.036006	0.1803	40.1497
TTw	VTEw	rs6684361	C	T	0.07582	7.3961e-141	0.0090518	0.5266	565.036
TTw	VTEw	rs6741102	G	C	0.0245049	7.89951e-16	0.039326	0.01017	60.4661
TTw	VTEw	rs6997799	C	A	0.0235558	5.79963e-13	-0.016436	0.3395	45.9136
TTw	VTEw	rs7082506	C	T	-0.0261794	5.79963e-13	0.00066143	0.9708	46.7433
TTw	VTEw	rs7111278	A	G	-0.0222604	3.79997e-10	0.0067081	0.7032	34.0895
TTw	VTEw	rs72660136	C	T	-0.0604855	4.90004e-16	-0.017677	0.691	55.4771
TTw	VTEw	rs72693130	A	G	0.0311903	2.90001e-08	-0.024103	0.4429	26.3296
TTw	VTEw	rs72731535	A	G	-0.0253928	9.09913e-12	-0.0054437	0.7626	43.4401
TTw	VTEw	rs72738949	T	A	0.0188926	3.19963e-12	-0.028621	0.1668	40.0848
TTw	VTEw	rs7285695	G	T	-0.0195225	2.99999e-08	0.024984	0.1519	26.577
TTw	VTEw	rs72961013	A	G	-0.0456747	1e-15	0.020383	0.4669	59.5815
TTw	VTEw	rs7342537	G	A	0.106873	2.80027e-24	0.058391	0.4112	93.4309
TTw	VTEw	rs7519368	A	T	-0.0334167	3.10027e-25	0.013447	0.4103	102.15
TTw	VTEw	rs75217853	A	G	0.0350023	1.29987e-14	-0.0297	0.1904	49.8923
TTw	VTEw	rs75287599	T	C	0.0432724	1.69981e-17	0.0044729	0.8417	61.5903
TTw	VTEw	rs7530117	C	T	-0.0177946	1.29999e-09	0.025666	0.0987	34.004
TTw	VTEw	rs7573187	T	A	-0.0189785	1.29987e-11	0.0023276	0.8636	41.3097
TTw	VTEw	rs7575635	T	C	-0.037891	1.39991e-27	-0.0074972	0.6582	103.655
TTw	VTEw	rs75954926	G	A	0.0158868	2.39999e-08	0.0076338	0.6145	26.3088
TTw	VTEw	rs7618363	G	C	-0.0370916	1.20005e-21	0.012771	0.5413	84.7864
TTw	VTEw	rs76299412	A	G	0.0349073	1.99986e-20	-0.0095526	0.635	72.6533
TTw	VTEw	rs7633673	A	G	-0.0255585	7.50067e-20	0.009208	0.5203	72.6405
TTw	VTEw	rs76505784	C	T	-0.0710119	1.50003e-18	-0.037865	0.4343	75.075
TTw	VTEw	rs7705845	T	C	-0.0159802	1.89998e-08	-0.012269	0.369	28.4312
TTw	VTEw	rs77389	T	A	-0.0161247	6.80002e-09	0.015385	0.2997	28.4724
TTw	VTEw	rs77822621	T	C	0.0479737	9.30037e-14	0.073295	0.07855	42.9034
TTw	VTEw	rs78417158	G	C	0.0196505	1.29999e-10	0.012871	0.4304	36.3835
TTw	VTEw	rs784420	G	A	0.0390185	1.20005e-39	-0.011586	0.4448	144.186
TTw	VTEw	rs7918084	T	C	0.0270055	1.29987e-21	0.00071634	0.9577	83.2481
TTw	VTEw	rs7944040	T	C	-0.0266141	1.10002e-21	0.0091253	0.5453	80.6655
TTw	VTEw	rs7977247	C	T	-0.0182888	3.90032e-11	0.019222	0.1636	37.603
TTw	VTEw	rs80147006	C	G	-0.0684045	5.30029e-16	-0.05279	0.3397	57.208
TTw	VTEw	rs8044588	G	C	-0.0284528	1.5e-09	0.052179	0.1555	30.1367
TTw	VTEw	rs8060222	C	G	-0.0247425	2.90001e-11	0.030494	0.1163	40.3433
TTw	VTEw	rs8093038	C	T	-0.0526021	3.69999e-32	-0.018475	0.4295	116.756
TTw	VTEw	rs8111359	T	C	-0.0597743	1.10002e-35	0.0059343	0.7876	141.987
TTw	VTEw	rs8126001	T	C	0.0196947	6.29941e-13	0.013781	0.4913	44.6845
TTw	VTEw	rs850293	C	A	0.0473374	1.80011e-27	0.0093366	0.7036	102.573
TTw	VTEw	rs873779	T	C	-0.0164017	1.79999e-09	-0.011725	0.424	28.9605
TTw	VTEw	rs9272779	C	T	-0.0251746	8.80035e-19	0.0037168	0.8798	70.4951
TTw	VTEw	rs9399469	A	T	0.0266287	2.09991e-19	0.014576	0.3207	76.8171
TTw	VTEw	rs9506725	C	T	-0.0523465	4.79954e-73	-0.00027501	0.9853	295.063
TTw	VTEw	rs9599996	G	T	-0.0174262	2.1e-10	-0.0053339	0.7	33.6317
TTw	VTEw	rs961566	T	C	-0.0181078	2.90001e-08	-0.013384	0.4186	26.0076
TTw	VTEw	rs9638084	G	A	0.0206264	1.29987e-13	-0.034646	0.01717	46.9305
TTw	VTEw	rs9687846	A	G	-0.0263617	3.59998e-12	-0.0012854	0.9425	51.2008
TTw	VTEw	rs9850919	T	C	-0.0201136	2.80027e-13	0.036888	0.007925	44.9527
TTw	VTEw	rs9853922	A	C	0.0539381	1.79999e-10	-0.045332	0.1706	34.9051
TTw	VTEw	rs9872340	C	A	0.0178104	3.40001e-10	-0.039181	0.005045	33.7267
BT	VTEgbmi	rs10192634	T	C	0.0166649	4.49987e-13	-0.0085477	0.4167	41.8111
BT	VTEgbmi	rs10212007	G	C	0.01963	3.09999e-08	0.020638	0.1969	24.2661
BT	VTEgbmi	rs10279715	G	A	-0.014209	1.29987e-12	-0.025426	0.007003	38.4497
BT	VTEgbmi	rs10445374	C	T	-0.0194906	4.79954e-22	0.016815	0.08984	72.7026
BT	VTEgbmi	rs1050541	G	T	-0.0304246	8.4004e-49	-0.0011882	0.9012	175.035
BT	VTEgbmi	rs10745954	G	A	0.0129654	6.09958e-11	0.010708	0.2593	32.1437
BT	VTEgbmi	rs10892924	T	A	0.0187203	2.99985e-21	-0.0068334	0.4952	65.8702
BT	VTEgbmi	rs10982156	A	T	0.0256267	3.69999e-10	-0.016312	0.5319	32.6275
BT	VTEgbmi	rs1104608	C	G	0.0119033	5.80003e-09	-0.00085361	0.9329	26.5311
BT	VTEgbmi	rs112295236	G	C	0.0313604	2.29985e-14	-0.0053259	0.808	44.8906
BT	VTEgbmi	rs11240695	A	C	0.0183046	1.80011e-15	-0.0033404	0.7612	47.722
BT	VTEgbmi	rs114165349	C	G	0.053148	4.00037e-16	-0.055217	0.05306	49.4799
BT	VTEgbmi	rs115260227	G	A	-0.111876	2.39994e-31	0.06507	0.3523	112.818
BT	VTEgbmi	rs11588341	G	A	-0.0120369	2.30001e-09	0.0073702	0.4653	27.1647
BT	VTEgbmi	rs11621792	T	C	0.01275	2.1e-10	-0.032705	0.001208	30.8592
BT	VTEgbmi	rs11655191	T	C	-0.0391797	1.29987e-27	-0.010725	0.6185	92.6088
BT	VTEgbmi	rs11919691	G	A	-0.0132684	2.90001e-10	0.0028684	0.7661	31.7618
BT	VTEgbmi	rs12347838	C	T	-0.0175311	5.10035e-16	-0.012972	0.2185	50.8463
BT	VTEgbmi	rs1264332	C	G	0.0233666	2.19989e-22	-0.0060755	0.5446	95.4974
BT	VTEgbmi	rs12658172	C	G	-0.018886	3.29989e-12	0.0031548	0.8089	36.366
BT	VTEgbmi	rs12796488	A	C	-0.0248549	3.69999e-21	0.014176	0.2665	68.6097
BT	VTEgbmi	rs12929087	C	A	-0.0129587	1.5e-10	0.015166	0.2642	31.3707
BT	VTEgbmi	rs12940654	G	A	-0.0255154	2.60016e-13	0.013539	0.3755	39.4317
BT	VTEgbmi	rs13028479	T	G	-0.0184182	3.19963e-20	0.0010288	0.919	64.2326
BT	VTEgbmi	rs13065463	A	G	-0.0169449	1.5e-08	0.0085159	0.6086	24.9353
BT	VTEgbmi	rs13108218	G	A	0.0176657	1.69981e-17	0.0041915	0.6858	56.4926
BT	VTEgbmi	rs1318995	G	T	0.0118184	3.69999e-09	0.0017625	0.8515	26.7095
BT	VTEgbmi	rs13261573	A	G	-0.0161763	2.29985e-12	-0.0027594	0.7974	37.3954
BT	VTEgbmi	rs17580	A	T	-0.0270762	9.90011e-09	0.01808	0.5257	25.7547
BT	VTEgbmi	rs17703883	C	T	0.0243257	3.59998e-27	0.00037362	0.9724	86.1587
BT	VTEgbmi	rs187383202	T	C	-0.0533955	1.7e-08	0.029593	0.592	27.9656
BT	VTEgbmi	rs192287715	A	G	0.0297064	5.60015e-16	0.0088563	0.6003	50.4152
BT	VTEgbmi	rs1937883	A	G	-0.0182063	3.19963e-16	-0.0055385	0.6133	52.8839
BT	VTEgbmi	rs1994721	A	G	-0.0335511	5.90065e-33	-0.014308	0.2719	108.72
BT	VTEgbmi	rs2011425	G	T	-0.0376561	8.9002e-25	0.034196	0.05444	79.4758
BT	VTEgbmi	rs202200760	C	G	-0.0396479	8.30042e-13	-0.023765	0.3149	45.0095
BT	VTEgbmi	rs2038695	A	C	-0.0113985	5.30005e-09	0.0040515	0.6736	24.6251
BT	VTEgbmi	rs2248979	T	C	0.0159999	2.39994e-12	0.008986	0.5365	37.2312
BT	VTEgbmi	rs2312064	G	C	-0.0111847	4.20001e-08	0.0013343	0.8888	23.6924
BT	VTEgbmi	rs2350892	G	A	0.014464	1.29987e-12	0.0092822	0.3503	37.8696
BT	VTEgbmi	rs2364232	C	A	0.0125666	3.2e-08	0.031007	0.03169	23.2753
BT	VTEgbmi	rs2392239	T	C	0.0193946	2.90001e-19	0.026596	0.0112	61.3707
BT	VTEgbmi	rs2587507	C	T	0.0117181	2.90001e-09	0.012861	0.1927	26.2927
BT	VTEgbmi	rs2684839	C	G	-0.0131626	3.80014e-11	0.011989	0.227	33.1774
BT	VTEgbmi	rs2764772	A	T	0.0189214	8.80035e-19	0.018013	0.06928	61.0495
BT	VTEgbmi	rs284487	T	C	0.0119763	5.49997e-09	-0.0069621	0.476	24.1745
BT	VTEgbmi	rs34192788	A	T	-0.0130377	1.09999e-09	-0.0085298	0.5353	27.8686
BT	VTEgbmi	rs35319517	T	C	-0.0144524	4.70002e-09	0.0061604	0.5984	25.1365
BT	VTEgbmi	rs41264945	T	C	0.0244992	1.89998e-08	-0.061251	0.003983	23.8247
BT	VTEgbmi	rs41313485	A	G	0.0333064	5.99998e-09	0.020077	0.459	26.5123
BT	VTEgbmi	rs4149056	C	T	0.0231508	2.19989e-16	-0.036726	0.003094	52.7098
BT	VTEgbmi	rs4237037	A	C	0.0164615	6.70039e-13	0.010293	0.3722	38.1189
BT	VTEgbmi	rs4506131	C	G	-0.0158816	1.39991e-12	-0.013544	0.2117	37.4485
BT	VTEgbmi	rs4522206	C	G	-0.0136065	6.4998e-11	0.0075316	0.479	32.3628
BT	VTEgbmi	rs45446698	G	T	-0.058755	1.20005e-32	-0.026251	0.3131	106.918
BT	VTEgbmi	rs4565819	A	G	-0.0158151	2.30001e-09	0.013716	0.3719	27.1826
BT	VTEgbmi	rs4655598	A	T	-0.0111549	2.30001e-08	-0.0050466	0.5924	23.5775
BT	VTEgbmi	rs56196860	A	C	0.128389	4.7973e-112	-0.043778	0.1996	385.154
BT	VTEgbmi	rs56332871	A	C	-0.0181845	8.49963e-16	0.029143	0.008435	50.1753
BT	VTEgbmi	rs590097	G	T	0.018975	1.10002e-19	0.0032629	0.7523	63.0081
BT	VTEgbmi	rs6009583	T	C	0.018393	2.70023e-16	0.0051146	0.6542	50.7321
BT	VTEgbmi	rs61237993	A	G	0.0180937	9.40005e-10	0.023867	0.1051	27.84
BT	VTEgbmi	rs6142206	A	G	0.0133602	5.19996e-11	0.034444	0.0002709	33.3327
BT	VTEgbmi	rs62260729	C	T	0.0136548	2.99999e-10	0.015014	0.1829	31.3056
BT	VTEgbmi	rs629042	C	G	0.0173631	4.19952e-18	-0.023403	0.01496	55.0932
BT	VTEgbmi	rs6473232	G	C	-0.0148692	2e-10	0.023747	0.04679	30.1765
BT	VTEgbmi	rs6771237	A	T	-0.0122705	5.39995e-10	0.01721	0.06796	28.7155
BT	VTEgbmi	rs6854749	T	A	0.0144127	3.79997e-09	-0.00047771	0.9667	25.526
BT	VTEgbmi	rs687339	T	C	0.023072	3.50026e-22	0.025649	0.02981	71.7025
BT	VTEgbmi	rs6912283	A	G	0.0138991	1.39991e-12	-0.0055413	0.5607	36.4246
BT	VTEgbmi	rs71529289	T	C	-0.017019	1.80011e-13	-0.018029	0.08549	41.8254
BT	VTEgbmi	rs7183977	C	T	0.0188057	7.8001e-19	0.00080301	0.9387	61.3951
BT	VTEgbmi	rs7248104	A	G	-0.0127354	1.09999e-10	-0.0016689	0.8605	30.1648
BT	VTEgbmi	rs7254216	C	T	-0.0118109	9.90011e-09	-0.0033728	0.73	25.4033
BT	VTEgbmi	rs7256062	C	G	0.0127754	1.79999e-10	-0.0033099	0.7452	30.6765
BT	VTEgbmi	rs727428	C	T	-0.0642089	1e-200	0.027759	0.003601	780.918
BT	VTEgbmi	rs72834698	A	G	-0.0177982	8.00018e-11	-0.022296	0.1013	29.6344
BT	VTEgbmi	rs73597479	T	C	0.0333661	1.09999e-10	0.061194	0.008763	31.1553
BT	VTEgbmi	rs7395670	T	C	-0.0122007	2.80001e-09	-0.0097912	0.3037	27.5028
BT	VTEgbmi	rs73969326	A	T	0.0230056	1.20005e-12	-0.0092174	0.549	39.1927
BT	VTEgbmi	rs76006132	T	G	0.0322757	1.10002e-16	0.010376	0.6074	51.8918
BT	VTEgbmi	rs7610095	A	G	-0.0160018	2.09991e-15	-0.0091569	0.3389	48.5785
BT	VTEgbmi	rs76229206	C	T	-0.0339272	2.30001e-10	-0.010859	0.6739	30.6206
BT	VTEgbmi	rs7679843	G	C	0.0235565	1.9002e-11	0.030948	0.08994	36.6795
BT	VTEgbmi	rs76895963	G	T	-0.065956	3.59998e-18	0.032264	0.3596	68.1182
BT	VTEgbmi	rs7780066	A	G	0.0134951	3.29997e-08	0.026083	0.02814	22.9327
BT	VTEgbmi	rs7912521	C	T	0.0306435	1e-51	-0.0032591	0.7366	174.682
BT	VTEgbmi	rs7924036	T	G	-0.0165262	1.9002e-16	0.013743	0.1428	52.3051
BT	VTEgbmi	rs7928369	T	C	-0.0125316	6.19998e-09	0.0038117	0.717	24.1146
BT	VTEgbmi	rs794614	G	A	-0.0229194	3.69999e-22	0.0060811	0.6096	69.135
BT	VTEgbmi	rs7979473	G	A	-0.017473	1.39991e-17	0.029802	0.005738	55.3982
BT	VTEgbmi	rs799158	C	T	0.0277953	2.39999e-08	-0.010462	0.6964	24.2335
BT	VTEgbmi	rs8178824	T	C	0.04606	5.79963e-15	-0.018143	0.56	46.9625
BT	VTEgbmi	rs9321953	C	T	0.0115038	6.19998e-09	0.0039754	0.6799	25.0941
BT	VTEgbmi	rs9322822	T	C	-0.023054	8.9002e-27	0.0099724	0.322	88.7594
BT	VTEgbmi	rs9378160	C	A	0.0148439	1.6e-10	0.0075774	0.5839	26.3011
BT	VTEgbmi	rs9495551	T	C	-0.0170792	8.4004e-13	-0.011274	0.3068	38.3993
BT	VTEgbmi	rs967514	G	A	0.0115983	2.30001e-08	-0.010555	0.2736	25.0715
BT	VTEgbmi	rs968257	C	T	-0.0118628	2.19999e-08	-0.013785	0.1688	24.4079
BT	VTEgbmi	rs9986829	A	G	0.0279447	4.19952e-43	-0.0027982	0.7789	149.57
BTw	VTEw	rs10048173	G	A	-0.0242187	1.69981e-22	0.027536	0.05515	55.2649
BTw	VTEw	rs10136290	G	A	0.0162591	7.39946e-11	0.0022617	0.8686	24.1765
BTw	VTEw	rs10504255	A	G	-0.0173977	6.1e-10	-0.033537	0.02713	25.4944
BTw	VTEw	rs1050541	G	T	-0.0486949	1e-79	0.0042695	0.7551	220.846
BTw	VTEw	rs10757893	G	A	-0.0137428	9.29994e-09	0.0043258	0.7693	17.3996
BTw	VTEw	rs10778215	A	T	0.024324	2.60016e-22	-0.016098	0.242	55.608
BTw	VTEw	rs10822163	G	C	-0.0310537	6.4998e-36	0.014853	0.2695	90.6648
BTw	VTEw	rs10962395	C	T	0.0141017	2.39999e-08	0.012481	0.4034	18.2334
BTw	VTEw	rs11031005	C	T	0.0229697	1.5e-10	0.0011194	0.9535	24.4735
BTw	VTEw	rs1119208	T	C	-0.0174527	1.20005e-11	0.0099512	0.5006	26.1761
BTw	VTEw	rs11235688	A	G	-0.0164676	7.00003e-12	0.01698	0.248	24.8575
BTw	VTEw	rs112635299	T	G	-0.102348	1.10002e-31	0.14928	0.004354	81.1021
BTw	VTEw	rs113172275	C	T	0.0491508	1.39991e-22	-0.019515	0.5424	56.2669
BTw	VTEw	rs113347955	A	G	-0.0445837	1.2e-08	0.031422	0.6234	17.5517
BTw	VTEw	rs114165349	C	G	0.0930986	3.80014e-28	-0.017444	0.6726	75.6264
BTw	VTEw	rs11606014	T	C	-0.0180249	2.5e-08	0.013131	0.4772	16.9896
BTw	VTEw	rs11653686	T	C	-0.0656834	8.30042e-48	-0.032482	0.235	129.01
BTw	VTEw	rs11683361	G	C	0.0222847	2.09991e-12	0.013187	0.4552	29.2184
BTw	VTEw	rs117005276	A	G	0.031136	5.80003e-09	-0.043976	0.1817	20.7434
BTw	VTEw	rs117327231	A	C	0.0971595	2.80027e-31	0.0060781	0.9176	79.6709
BTw	VTEw	rs11784903	C	T	0.0135555	3.59998e-08	0.0048647	0.7229	17.2746
BTw	VTEw	rs12078363	C	T	-0.0153477	4.49997e-09	0.043435	0.004515	19.2881
BTw	VTEw	rs12135478	G	A	0.0150944	8.79995e-09	-0.0050904	0.7446	19.0239
BTw	VTEw	rs1214759	G	A	0.018082	2.80027e-12	-0.00055526	0.9693	26.8834
BTw	VTEw	rs12189146	A	G	-0.0320071	1.79999e-08	0.018363	0.4616	18.3866
BTw	VTEw	rs12543598	G	T	-0.0199058	6.59933e-15	0.0094702	0.4925	36.9149
BTw	VTEw	rs12564492	A	G	0.0153482	5e-09	-0.0036142	0.8147	18.5372
BTw	VTEw	rs12645584	T	C	0.0169337	3.89996e-09	-0.006652	0.6495	21.2422
BTw	VTEw	rs12658172	C	G	-0.0303213	1.80011e-18	-0.011596	0.5404	46.1687
BTw	VTEw	rs12683780	C	A	-0.0179481	4.70002e-12	-0.030006	0.05441	26.9129
BTw	VTEw	rs12797706	A	G	-0.0196809	6.4998e-11	-0.01111	0.5182	26.2182
BTw	VTEw	rs12999558	A	G	0.0334476	3.09999e-10	-0.017318	0.5036	20.5286
BTw	VTEw	rs13030651	A	G	-0.0165893	7.00003e-12	-0.0017412	0.898	25.6706
BTw	VTEw	rs13153019	C	T	0.0177496	2.30001e-09	0.012253	0.4319	22.231
BTw	VTEw	rs1432679	T	C	-0.0133517	4.70002e-08	0.0067535	0.6215	16.6111
BTw	VTEw	rs1498707	A	G	0.0161201	1.29999e-08	0.022807	0.1302	19.0823
BTw	VTEw	rs1640272	T	A	-0.0211934	3.69999e-14	-0.012147	0.4409	34.6693
BTw	VTEw	rs168189	T	C	0.0202832	5.40008e-13	-0.011346	0.4893	31.2464
BTw	VTEw	rs1688043	T	C	-0.0406564	1.9002e-16	-0.087332	0.002301	38.5652
BTw	VTEw	rs17245822	C	A	0.013936	3.59998e-08	0.020027	0.1776	17.1271
BTw	VTEw	rs17287714	C	T	-0.0220873	3.69999e-08	0.040835	0.07872	19.1602
BTw	VTEw	rs17580	A	T	-0.0401832	6.89922e-12	0.030109	0.4593	27.8063
BTw	VTEw	rs17677724	T	C	-0.0198927	7.19996e-09	0.0018771	0.9226	20.625
BTw	VTEw	rs17842959	T	A	0.0151536	3.09999e-08	-0.025249	0.1476	15.5438
BTw	VTEw	rs1898882	C	G	0.0196674	1.29987e-14	-0.0019696	0.8839	35.9753
BTw	VTEw	rs1934923	C	T	0.0394584	1.9002e-39	0.04519	0.01249	101.004
BTw	VTEw	rs1989147	T	C	-0.0235512	7.00003e-14	-0.01268	0.477	32.6019
BTw	VTEw	rs202200760	C	G	-0.0627387	2.29985e-19	-0.037674	0.2827	55.6969
BTw	VTEw	rs2152318	T	C	0.0317947	1.80011e-27	0.0060296	0.7127	70.4669
BTw	VTEw	rs2266782	A	G	0.0161462	2.60016e-11	0.027513	0.04151	23.8946
BTw	VTEw	rs232089	G	A	-0.014596	1.79999e-08	0.02428	0.07561	19.7581
BTw	VTEw	rs2397112	G	A	-0.0161299	4e-10	-0.012545	0.3655	23.991
BTw	VTEw	rs2587507	C	T	0.0144984	9.59997e-09	0.023332	0.1052	19.8108
BTw	VTEw	rs2602533	A	C	-0.0144259	1.29999e-09	-0.0090097	0.5406	19.0736
BTw	VTEw	rs272607	G	T	-0.0218401	3.80014e-16	0.050377	0.001966	36.9123
BTw	VTEw	rs2727099	T	C	-0.0145707	8.10009e-09	0.023777	0.08292	19.5866
BTw	VTEw	rs28641793	A	C	0.0840715	6.20012e-14	-0.0019333	0.9848	31.4967
BTw	VTEw	rs295289	A	T	-0.0286651	1.20005e-23	0.042958	0.05612	59.0934
BTw	VTEw	rs2954111	C	T	0.0166682	3.09999e-10	0.0076062	0.5909	24.1785
BTw	VTEw	rs34341	T	A	0.0149201	2.90001e-09	-0.017175	0.2114	20.4966
BTw	VTEw	rs34544502	A	G	0.0350866	2.19999e-08	0.044925	0.3149	18.4539
BTw	VTEw	rs34872892	G	A	-0.0219895	1.50003e-12	-0.027909	0.09555	30.088
BTw	VTEw	rs34880700	A	G	0.0212685	6.1e-09	-0.0087031	0.6757	20.1986
BTw	VTEw	rs34931250	T	C	-0.0399468	3.10027e-15	-0.0056292	0.8533	34.3371
BTw	VTEw	rs351370	T	C	0.0162176	1.5e-10	0.0031246	0.8196	24.0497
BTw	VTEw	rs35783704	A	G	0.0326591	4.70002e-16	0.0025602	0.9034	36.672
BTw	VTEw	rs3732218	A	G	-0.0252069	3.09999e-08	0.013307	0.5906	17.963
BTw	VTEw	rs3766922	G	T	-0.014617	2.80001e-08	-0.013908	0.3072	20.0954
BTw	VTEw	rs388430	T	C	-0.0167293	2.59998e-10	0.011735	0.4166	22.8402
BTw	VTEw	rs40270	C	A	0.0189592	4e-10	-0.0055657	0.7331	23.7575
BTw	VTEw	rs41301394	T	C	0.0182629	4.00037e-11	0.017195	0.2369	25.4694
BTw	VTEw	rs4149056	C	T	0.0425623	2.99985e-35	-0.041685	0.02182	87.7034
BTw	VTEw	rs4368453	T	C	0.0170734	3.59998e-09	-0.017647	0.2426	23.155
BTw	VTEw	rs4506131	C	G	-0.0314239	5.40008e-28	-0.010523	0.4953	72.1371
BTw	VTEw	rs45446698	G	T	-0.161091	5.1051e-148	-0.030311	0.4159	393.772
BTw	VTEw	rs4690098	T	C	0.0266003	4.00037e-18	0.00014909	0.993	48.0172
BTw	VTEw	rs4712976	T	C	-0.0186329	3.29989e-11	0.0049903	0.7373	25.6545
BTw	VTEw	rs4869893	C	A	0.0155066	1.09999e-08	-0.029957	0.06458	18.3559
BTw	VTEw	rs4953716	T	A	0.0149226	5.49997e-09	0.043563	0.002836	20.487
BTw	VTEw	rs55781920	C	T	0.0290889	2.39994e-13	0.011733	0.6184	31.6436
BTw	VTEw	rs56196860	A	C	-0.047541	1.40001e-10	-0.088789	0.08388	25.9568
BTw	VTEw	rs56205943	A	G	-0.0209185	3.90032e-13	0.029475	0.06525	30.1813
BTw	VTEw	rs56332871	A	C	-0.0298823	9.70063e-27	0.047543	0.003098	66.7101
BTw	VTEw	rs573833	C	T	-0.0148264	4.79999e-09	0.0077676	0.5956	20.608
BTw	VTEw	rs58072681	C	T	0.0610878	8.30042e-36	0.030848	0.2933	91.6613
BTw	VTEw	rs590097	G	T	0.0339639	4.90004e-38	0.0067085	0.6572	99.4473
BTw	VTEw	rs6008259	A	G	-0.0208006	5.30029e-11	0.0032528	0.8566	23.9888
BTw	VTEw	rs6020423	T	C	-0.0250085	2.29985e-18	0.012125	0.4548	43.0607
BTw	VTEw	rs61237993	A	G	0.0294017	1.59993e-15	0.01352	0.5292	36.36
BTw	VTEw	rs61856128	A	C	-0.0346	1.39991e-36	-0.026429	0.09813	94.1801
BTw	VTEw	rs62025141	G	A	-0.0263429	1.20005e-13	0.040141	0.07928	32.3634
BTw	VTEw	rs62144584	C	T	-0.0188548	1.6e-10	0.0045081	0.762	26.5309
BTw	VTEw	rs62223042	G	A	0.0153338	1.09999e-09	-0.00059347	0.9656	20.7724
BTw	VTEw	rs62231822	T	C	-0.0288713	8.30042e-12	0.007885	0.7604	27.9569
BTw	VTEw	rs62263023	A	T	0.0281185	7.00003e-11	-0.0024574	0.9226	24.7791
BTw	VTEw	rs629042	C	G	0.0284066	7.39946e-29	-0.0023369	0.8662	72.6005
BTw	VTEw	rs6486122	T	C	0.0167011	1.7e-09	0.0030739	0.8282	22.5041
BTw	VTEw	rs6603979	G	A	-0.0238916	3.40017e-15	-0.023296	0.1618	35.2706
BTw	VTEw	rs6684361	C	T	0.0395286	5.40008e-48	0.0090518	0.5266	125.404
BTw	VTEw	rs6788984	G	A	-0.0200685	2.39999e-08	0.022147	0.2833	18.6675
BTw	VTEw	rs6792725	G	A	-0.0172911	5e-10	0.019638	0.2029	24.0308
BTw	VTEw	rs687339	T	C	0.0395716	4.10015e-39	0.013282	0.431	103.657
BTw	VTEw	rs6923071	T	C	-0.0178044	2.90001e-12	0.0075913	0.6017	29.33
BTw	VTEw	rs6957987	G	A	-0.0266965	2.30001e-10	0.0031353	0.8746	24.1372
BTw	VTEw	rs6995299	C	T	-0.0225433	1.79999e-09	0.0081978	0.7017	22.8045
BTw	VTEw	rs7078330	T	C	0.0312818	5.70033e-13	-0.037226	0.07505	29.5692
BTw	VTEw	rs7089122	C	T	-0.024365	1.69981e-14	0.0019765	0.9119	32.7125
BTw	VTEw	rs7139079	A	G	-0.0220891	1.10002e-16	0.025499	0.06462	44.4177
BTw	VTEw	rs7183977	C	T	0.0285915	7.8001e-27	0.017298	0.2595	69.9271
BTw	VTEw	rs7248104	A	G	-0.0156963	4.49997e-10	0.012615	0.3542	22.563
BTw	VTEw	rs727428	C	T	-0.0947823	1e-200	0.030078	0.02712	839.935
BTw	VTEw	rs73136477	T	C	-0.0191151	2.80001e-09	-0.018939	0.2931	21.1806
BTw	VTEw	rs73161762	T	C	0.018128	6.90001e-09	0.008635	0.6106	19.1573
BTw	VTEw	rs7515597	T	C	-0.018071	3.50026e-12	-0.0030911	0.83	29.6765
BTw	VTEw	rs7633673	A	G	-0.018352	2.60016e-13	0.009208	0.5203	30.6216
BTw	VTEw	rs76895963	G	T	-0.0875478	5.50047e-21	0.018736	0.7042	59.3298
BTw	VTEw	rs7780066	A	G	0.0227824	3.10027e-13	0.0073968	0.6647	32.1221
BTw	VTEw	rs78058190	A	G	0.0408659	2e-10	0.002412	0.9463	30.2411
BTw	VTEw	rs78081080	T	C	0.0370356	5.70033e-15	-0.0031829	0.9012	38.0538
BTw	VTEw	rs78357146	G	A	0.0573604	8.10028e-15	-0.06709	0.1773	35.6943
BTw	VTEw	rs8046391	C	G	0.0170855	8.79995e-10	0.024953	0.1087	21.8042
BTw	VTEw	rs8089112	T	A	0.0186131	5.60015e-11	-0.0086058	0.5857	26.1799
BTw	VTEw	rs8093038	C	T	-0.0261529	1e-10	-0.018475	0.4295	23.6236
BTw	VTEw	rs8112559	G	C	-0.0216173	5e-09	0.024595	0.2346	19.2877
BTw	VTEw	rs850294	T	C	0.0337033	5.19996e-18	0.0020753	0.9292	43.1355
BTw	VTEw	rs9379084	A	G	0.0224985	2.90001e-08	0.02558	0.2671	19.5469
BTw	VTEw	rs9388769	A	G	0.0163953	3.59998e-09	0.025121	0.1008	22.2866
BTw	VTEw	rs9399469	A	T	0.0198083	2.60016e-14	0.014576	0.3207	34.7854
BTw	VTEw	rs9527	T	C	-0.0230347	5.90065e-15	0.027111	0.09108	36.6539
BTw	VTEw	rs9636441	C	T	0.0167895	6.69993e-10	-0.0231	0.1617	21.8774
BTw	VTEw	rs9895413	T	C	0.0389976	3.10027e-18	0.014312	0.5196	47.3103
BTw	VTEw	rs9987289	G	A	-0.0336644	5.50047e-15	-0.042562	0.04471	35.7233

## Sheet: Sheet2
Supplementary Table S2: Primary and replicative two-sample MR and sensitivity analyses.
Trait Pairs		Two-sample MR										MR-PRESSO			Pleiotropy			Heterogeneity (Cochrane's Q)				MR Steiger
exposure	outcome	method	nsnp	beta	se	pval	lo_ci	up_ci	or	or_lci95	or_uci95	MR Analysis	Causal Estimate	P-value	Intercept	se	pval	method.he	Q	Q_df	Q_pval	action=3
SHBG	VTE	MR Egger	148	0.078758	0.162858	0.629398	-0.24045	0.39796	1.08194	0.786278	1.48879	Raw	0.224915	0.0409057	0.00368	0.00305	0.229485	MR Egger	216.98	146	0.000125189	TRUE
SHBG	VTE	Weighted median	148	0.308746	0.16936	0.068301	-0.0232	0.640692	1.36172	0.977068	1.89779	Outlier-corrected						Inverse variance weighted	219.144	147	0.000105868	TRUE
SHBG	VTE	Inverse variance weighted	148	0.224915	0.109042	0.039146	0.011193	0.438637	1.25222	1.01126	1.55059											TRUE
SHBG	VTE	Simple mode	148	0.110363	0.34716	0.75101	-0.57007	0.790795	1.11668	0.565486	2.20515											TRUE
SHBG	VTE	Weighted mode	148	0.139908	0.16475	0.397144	-0.183	0.462819	1.15017	0.832766	1.58855											TRUE
TT	VTE	MR Egger	138	0.0896814	0.185189	0.628973	-0.273289	0.452652	1.09383	0.760873	1.57248	Raw	0.227998	0.0363759	0.0033577	0.00273095	0.221009	MR Egger	229.197	136	1.00808e-06	TRUE
TT	VTE	Weighted median	138	0.118082	0.14383	0.411655	-0.163824	0.399988	1.12534	0.848891	1.49181	Outlier-corrected	0.275795	0.0075387				Inverse variance weighted	231.745	137	7.70073e-07	TRUE
TT	VTE	Inverse variance weighted	138	0.278997	0.103079	0.00679715	0.0769613	0.481032	1.3218	1.08	1.61774											TRUE
TT	VTE	Simple mode	138	0.103331	0.284231	0.716759	-0.453763	0.660424	1.10886	0.635233	1.93561											TRUE
TT	VTE	Weighted mode	138	0.0516364	0.143143	0.718854	-0.228923	0.332196	1.05299	0.79539	1.39403											TRUE
BT	VTE	MR Egger	86	-0.122892	0.198321	0.537157	-0.511601	0.265817	0.884359	0.599535	1.3045	Raw	-0.00845938	0.929082	0.002645	0.004209	0.531514	MR Egger	135.04	84	0.000349	TRUE
BT	VTE	Weighted median	86	-0.180137	0.112617	0.109696	-0.400866	0.0405916	0.835156	0.66974	1.04143	Outlier-corrected	-0.0321003	0.705803				Inverse variance weighted	135.675	85	0.000397	TRUE
BT	VTE	Inverse variance weighted	86	-0.0117384	0.0893079	0.895429	-0.186782	0.163305	0.98833	0.829625	1.1774											TRUE
BT	VTE	Simple mode	86	0.331112	0.287878	0.253294	-0.233128	0.895352	1.39252	0.792052	2.4482											TRUE
BT	VTE	Weighted mode	86	-0.14663	0.153632	0.342576	-0.447749	0.154489	0.863614	0.639065	1.16706											TRUE
SHBG	PE	MR Egger	148	0.302406	0.209673	0.151366	-0.108553	0.713365	1.35311	0.897132	2.04085	Raw	0.3758246 0.1449124 2.593461 0.010455587		0.00387636	0.0039307	0.325678	MR Egger	178.849	146	0.0334068	TRUE
SHBG	PE	Weighted median	148	0.414203	0.217143	0.0564545	-0.0113978	0.839804	1.51316	0.988667	2.31591	Outlier-corrected	0.456112	0.00141938				Inverse variance weighted	180.041	147	0.0330891	TRUE
SHBG	PE	Inverse variance weighted	148	0.456112	0.140238	0.00114428	0.181246	0.730978	1.57793	1.19871	2.07711											TRUE
SHBG	PE	Simple mode	148	0.558515	0.446925	0.213401	-0.317457	1.43449	1.74808	0.727998	4.19749											TRUE
SHBG	PE	Weighted mode	148	0.282693	0.225507	0.211981	-0.1593	0.724686	1.3267	0.85274	2.06408											TRUE
TT	PE	MR Egger	140	-0.0962105	0.238632	0.687444	-0.56393	0.371509	0.908273	0.568969	1.44992	Raw	0.20222	0.138203	0.00591016	0.00349813	0.0933775	MR Egger	192.273	138	0.00156306	TRUE
TT	PE	Weighted median	140	-0.0404725	0.202499	0.841586	-0.43737	0.356425	0.960336	0.645733	1.42821	Outlier-corrected	0.23918	0.0712345				Inverse variance weighted	196.25	139	0.00100253	TRUE
TT	PE	Inverse variance weighted	140	0.239361	0.133151	0.0722295	-0.0216145	0.500337	1.27044	0.978617	1.64928											TRUE
TT	PE	Simple mode	140	0.219859	0.452906	0.628128	-0.667837	1.10755	1.2459	0.512817	3.02695											TRUE
TT	PE	Weighted mode	140	-0.0215154	0.200764	0.914811	-0.415013	0.371982	0.978714	0.660332	1.45061											TRUE
BT	PE	MR Egger	89	-0.2146	0.264182	0.418833	-0.73239	0.3032	0.806867	0.480757	1.35418	Raw	-0.028341	0.809254	0.006205	0.005557	0.267266	MR Egger	125.829	87	0.004119	TRUE
BT	PE	Weighted median	89	-0.03723	0.187024	0.842211	-0.4038	0.329337	0.963454	0.667779	1.39005	Outlier-corrected	0.0224667	0.845264				Inverse variance weighted	127.632	88	0.003706	TRUE
BT	PE	Inverse variance weighted	89	0.048532	0.119559	0.684801	-0.1858	0.282867	1.04973	0.830436	1.32693											TRUE
BT	PE	Simple mode	89	0.156332	0.339065	0.645888	-0.50824	0.820899	1.16921	0.601556	2.27254											TRUE
BT	PE	Weighted mode	89	0.026082	0.198039	0.895522	-0.36207	0.414237	1.02642	0.696231	1.51322											TRUE
SHBG	DVT	MR Egger	147	-0.275021	0.212825	0.198331	-0.692158	0.142117	0.759556	0.500495	1.15271	Raw	-0.0241335	0.868208	0.00706985	0.0040142	0.0803111	MR Egger	179.757	145	0.0264378	TRUE
SHBG	DVT	Weighted median	147	-0.0339691	0.210829	0.871998	-0.447194	0.379256	0.966601	0.63942	1.4612	Outlier-corrected	0.00515903	0.971042				Inverse variance weighted	183.602	146	0.0190411	TRUE
SHBG	DVT	Inverse variance weighted	147	0.0052057	0.142359	0.97083	-0.273818	0.28423	1.00522	0.76047	1.32874											TRUE
SHBG	DVT	Simple mode	147	-0.207696	0.423398	0.624485	-1.03756	0.622164	0.812454	0.35432	1.86296											TRUE
SHBG	DVT	Weighted mode	147	-0.0700161	0.218881	0.749515	-0.499023	0.358991	0.932379	0.607123	1.43188											TRUE
TT	DVT	MR Egger	140	0.166552	0.235832	0.481234	-0.295679	0.628784	1.18123	0.744026	1.87533	Raw	0.257262	0.0483159	0.00177984	0.00346584	0.608397	MR Egger	184.401	138	0.00509886	TRUE
TT	DVT	Weighted median	140	0.435977	0.188315	0.0206047	0.0668801	0.805074	1.54647	1.06917	2.23686	Outlier-corrected						Inverse variance weighted	184.754	139	0.00571542	TRUE
TT	DVT	Inverse variance weighted	140	0.267441	0.130119	0.039845	0.0124072	0.522474	1.30662	1.01248	1.68619											TRUE
TT	DVT	Simple mode	140	0.567384	0.436925	0.196237	-0.28899	1.42376	1.76365	0.74902	4.15269											TRUE
TT	DVT	Weighted mode	140	0.477971	0.203733	0.0203863	0.0786536	0.877288	1.6128	1.08183	2.40437											TRUE
BT	DVT	MR Egger	91	-0.10907	0.273782	0.691315	-0.64568	0.427548	0.896672	0.524306	1.53349	Raw	-0.0292486	0.808679	0.002542	0.005814	0.663065	MR Egger	146.817	89	0.000112	TRUE
BT	DVT	Weighted median	91	-0.16713	0.157533	0.288728	-0.47589	0.141635	0.84609	0.62133	1.15216	Outlier-corrected						Inverse variance weighted	147.133	90	0.000137	TRUE
BT	DVT	Inverse variance weighted	91	-0.00296	0.126076	0.981286	-0.25007	0.244151	0.997047	0.77875	1.27654											TRUE
BT	DVT	Simple mode	91	0.341047	0.404161	0.400996	-0.45111	1.1332	1.40642	0.636922	3.10559											TRUE
BT	DVT	Weighted mode	91	-0.35152	0.2254	0.122378	-0.79331	0.090264	0.703617	0.452347	1.09446											TRUE
SHBG	VTEgbmi	MR Egger	147	0.32399	0.152926	0.035828	0.024255	0.623724	1.38263	1.02455	1.86586	Raw	0.327568	0.00378974	0.001352	0.002794	0.629275	MR Egger	242.977	145	6.3e-07	TRUE
SHBG	VTEgbmi	Weighted median	147	0.272124	0.147428	0.06492	-0.01683	0.561083	1.31275	0.983306	1.75257	Outlier-corrected	0.379423	0.000248468				Inverse variance weighted	243.369	146	7.6e-07	TRUE
SHBG	VTEgbmi	Inverse variance weighted	147	0.379423	0.101008	0.000172	0.181447	0.577399	1.46144	1.19895	1.7814											TRUE
SHBG	VTEgbmi	Simple mode	147	0.122929	0.336186	0.715148	-0.53599	0.781853	1.13081	0.585087	2.18552											TRUE
SHBG	VTEgbmi	Weighted mode	147	0.122929	0.160548	0.445099	-0.19174	0.437604	1.13081	0.825518	1.54899											TRUE
SHBGw	VTEw	MR Egger	88	0.148589	0.26471	0.576034	-0.37024	0.667422	1.1602	0.690566	1.94921	Raw	0.401266	0.00111163	0.00609	0.005663	0.285167	MR Egger	183.231	86	5.33e-09	TRUE
SHBGw	VTEw	Weighted median	88	0.307483	0.163101	0.0594	-0.0122	0.627161	1.36	0.987878	1.87229	Outlier-corrected						Inverse variance weighted	185.695	87	4.01e-09	TRUE
SHBGw	VTEw	Inverse variance weighted	88	0.399694	0.124845	0.001367	0.154997	0.644391	1.49137	1.16765	1.90483											TRUE
SHBGw	VTEw	Simple mode	88	-0.36407	0.536063	0.49884	-1.41475	0.686611	0.694842	0.242985	1.98697											TRUE
SHBGw	VTEw	Weighted mode	88	-0.25559	0.365318	0.486022	-0.97161	0.460434	0.77446	0.378473	1.58476											TRUE
TT	VTEgbmi	MR Egger	149	0.041371	0.162213	0.799047	-0.27657	0.359308	1.04224	0.758384	1.43234	Raw	0.172632	0.0776591	0.001503	0.002351	0.523612	MR Egger	245.214	147	6.75e-07	TRUE
TT	VTEgbmi	Weighted median	149	0.21823	0.121026	0.071363	-0.01898	0.455442	1.24387	0.981198	1.57687	Outlier-corrected	0.132182	0.117197				Inverse variance weighted	245.896	148	7.65e-07	TRUE
TT	VTEgbmi	Inverse variance weighted	149	0.128883	0.086866	0.137888	-0.04137	0.29914	1.13756	0.95947	1.3487											TRUE
TT	VTEgbmi	Simple mode	149	0.070564	0.285005	0.804797	-0.48805	0.629173	1.07311	0.613824	1.87606											TRUE
TT	VTEgbmi	Weighted mode	149	0.158218	0.133388	0.237463	-0.10322	0.419658	1.17142	0.901927	1.52144											TRUE
TTw	VTEw	MR Egger	193	0.107735	0.092302	0.244586	-0.07318	0.288646	1.11375	0.929436	1.33462	Raw	0.00363183	0.0793639	-0.00399	0.002985	0.183009	MR Egger	257.839	191	0.000905	TRUE
TTw	VTEw	Weighted median	193	0.111628	0.0639	0.080653	-0.01362	0.236873	1.1181	0.986476	1.26728	Outlier-corrected						Inverse variance weighted	260.25	192	0.000756	TRUE
TTw	VTEw	Inverse variance weighted	193	5.95e-05	0.045125	0.998949	-0.08839	0.088504	1.00006	0.915408	1.09254											TRUE
TTw	VTEw	Simple mode	193	0.011474	0.137668	0.933664	-0.25836	0.281303	1.01154	0.772321	1.32486											TRUE
TTw	VTEw	Weighted mode	193	0.132035	0.079101	0.096709	-0.023	0.287072	1.14115	0.977259	1.33252											TRUE
BT	VTEgbmi	MR Egger	93	-0.41914	0.167513	0.014132	-0.74746	-0.09081	0.657615	0.473567	0.91319	Raw	-0.0793645	0.353651	0.008446	0.003571	0.020156	MR Egger	229.197	163.02	91	TRUE
BT	VTEgbmi	Weighted median	93	-0.18476	0.096401	0.055289	-0.37371	0.004184	0.831301	0.688177	1.00419	Outlier-corrected	-0.0828807	0.281109				Inverse variance weighted	231.745	173.04	92	TRUE
BT	VTEgbmi	Inverse variance weighted	93	-0.0685	0.079886	0.391207	-0.22507	0.088079	0.933797	0.798459	1.09207											TRUE
BT	VTEgbmi	Simple mode	93	-0.31473	0.235253	0.184245	-0.77583	0.146364	0.729985	0.460323	1.15762											TRUE
BT	VTEgbmi	Weighted mode	93	-0.31473	0.107341	0.004248	-0.52512	-0.10434	0.729985	0.591484	0.900917											TRUE
BTw	VTEw	MR Egger	127	-0.07047	0.13272	0.596373	-0.3306	0.189659	0.931954	0.718491	1.20884	Raw	-0.0730869	0.305094	0.00036	0.003613	0.920828	MR Egger	180.414	125	0.000872	TRUE
BTw	VTEw	Weighted median	127	-0.08651	0.096919	0.372052	-0.27647	0.103447	0.917123	0.758454	1.10899	Outlier-corrected	-0.0664185	0.325416				Inverse variance weighted	180.429	126	0.001064	TRUE
BTw	VTEw	Inverse variance weighted	127	-0.05912	0.067652	0.382212	-0.19171	0.073481	0.942598	0.825544	1.07625											TRUE
BTw	VTEw	Simple mode	127	-0.05796	0.216443	0.789286	-0.48219	0.366264	0.943683	0.617427	1.44234											TRUE
BTw	VTEw	Weighted mode	127	-0.09746	0.127884	0.447429	-0.34811	0.153193	0.907139	0.70602	1.16555											TRUE

## Sheet: Sheet3
Supplementary Table S3: Multivariable mendelian randomization (MVMR)
outcome	exposure	nsnp	b	se	pval	lo_ci	up_ci	or	or_lci95	or_uci95
VTE	BT	51	0.421938	0.239804	0.0784909	-0.0480783	0.891955	1.52491	0.953059	2.43989
	SHBG	339	0.610824	0.27395	0.025768	0.0738816	1.14777	1.84195	1.07668	3.15114
	TT	95	-0.388022	0.309262	0.209598	-0.994175	0.218131	0.678397	0.370029	1.24375
PE	BT	51	0.5885	0.292812	0.0444503	0.0145879	1.16241	1.80128	1.01469	3.19763
	SHBG	340	1.00072	0.334603	0.00278283	0.344895	1.65654	2.72023	1.41184	5.24113
	TT	95	-0.726837	0.377783	0.0543602	-1.46729	0.0136171	0.483436	0.230549	1.01371
DVT	BT	51	0.206182	0.316161	0.514309	-0.413493	0.825858	1.22898	0.661336	2.28384
	SHBG	340	0.293004	0.361177	0.417224	-0.414903	1.00091	1.34045	0.660404	2.72076
	TT	95	-0.144137	0.407892	0.723811	-0.943605	0.655331	0.865769	0.389222	1.92578
VTEgbmi	BT	54	0.380777	0.207076	0.0659402	-0.0250914	0.786646	1.46342	0.975221	2.19602
	SHBG	362	0.663768	0.237807	0.00525124	0.197666	1.12987	1.9421	1.21856	3.09526
	TT	100	-0.435366	0.269007	0.105572	-0.962619	0.0918878	0.647028	0.381891	1.09624
VTEw	BT	96	1.26477	0.347524	0.000273299	0.583623	1.94592	3.54228	1.79252	7.00005
	SHBG	196	1.57985	0.349504	6.17614e-06	0.894823	2.26488	4.85423	2.4469	9.62995
	TT	134	-0.610943	0.188173	0.00116744	-0.979762	-0.242125	0.542838	0.375401	0.784958
